# Supplementary material for: Evolutionary and methodological considerations when interpreting gene presence–absence variation in pangenomes
Source: NAR Genom Bioinform. 2026 Jan 30;8(1):lqag011. doi: 10.1093/nargab/lqag011 (PMC12856356; doi:10.1093/nargab/lqag011)
Supplement: lqag011_Supplemental_Files [file lqag011_supplemental_files.zip]

Archive with 2 entries (2 files):
- Bruna_Supplement.pdf
- Revision_1_Gene_annotation_methods_affect_gene_PAV_inference_Supplementary_Data_1.csv
