# Supplementary material for: Evolutionary and methodological considerations when interpreting gene presence–absence variation in pangenomes
Source: NAR Genom Bioinform. 2026 Jan 30;8(1):lqag011. doi: 10.1093/nargab/lqag011 (PMC12856356; doi:10.1093/nargab/lqag011)
Supplement: lqag011_Supplemental_Files [file lqag011_supplemental_files.zip › Revision_1_Gene_annotation_methods_affect_gene_PAV_inference_Supplementary_Data_1.csv]

query	target	mya	genome	cat	n	tot	prop	group
Acomosus	Athaliana	160	Acomosus	1x	6000	22245	0.269723533378287	Plants
Acomosus	Athaliana	160	Acomosus	CNV	8306	22245	0.373387278040009	Plants
Acomosus	Athaliana	160	Acomosus	PAV	5933	22245	0.266711620588896	Plants
Acomosus	Athaliana	160	Acomosus	multi	2006	22245	0.0901775679928074	Plants
Acomosus	Athaliana	160	Athaliana	PAV	9481	27416	0.345819959147943	Plants
Acomosus	Athaliana	160	Athaliana	CNV	9929	27416	0.362160782025095	Plants
Acomosus	Athaliana	160	Athaliana	1x	6000	27416	0.218850306390429	Plants
Acomosus	Athaliana	160	Athaliana	multi	2006	27416	0.0731689524365334	Plants
Acomosus	Bdistachyon	106	Acomosus	CNV	7623	22245	0.342683749157114	Plants
Acomosus	Bdistachyon	106	Acomosus	PAV	5113	22245	0.22984940436053	Plants
Acomosus	Bdistachyon	106	Acomosus	1x	7987	22245	0.35904697684873	Plants
Acomosus	Bdistachyon	106	Acomosus	multi	1522	22245	0.0684198696336255	Plants
Acomosus	Bdistachyon	106	Bdistachyon	CNV	8803	25528	0.344837041679724	Plants
Acomosus	Bdistachyon	106	Bdistachyon	1x	7987	25528	0.312872140394861	Plants
Acomosus	Bdistachyon	106	Bdistachyon	PAV	7216	25528	0.282670009401442	Plants
Acomosus	Bdistachyon	106	Bdistachyon	multi	1522	25528	0.0596208085239737	Plants
Acomosus	Brapa	160	Acomosus	CNV	10661	22245	0.479253764890987	Plants
Acomosus	Brapa	160	Acomosus	PAV	5961	22245	0.267970330411328	Plants
Acomosus	Brapa	160	Acomosus	multi	1770	22245	0.0795684423465947	Plants
Acomosus	Brapa	160	Acomosus	1x	3853	22245	0.17320746235109	Plants
Acomosus	Brapa	160	Brapa	CNV	21009	41403	0.50742699804362	Plants
Acomosus	Brapa	160	Brapa	PAV	14771	41403	0.35676158732459	Plants
Acomosus	Brapa	160	Brapa	multi	1770	41403	0.0427505253242519	Plants
Acomosus	Brapa	160	Brapa	1x	3853	41403	0.0930608893075381	Plants
Acomosus	Carabica	160	Acomosus	CNV	12990	22245	0.583951449763992	Plants
Acomosus	Carabica	160	Acomosus	PAV	5302	22245	0.238345695661947	Plants
Acomosus	Carabica	160	Acomosus	multi	3441	22245	0.154686446392448	Plants
Acomosus	Carabica	160	Acomosus	1x	512	22245	0.0230164081816138	Plants
Acomosus	Carabica	160	Carabica	PAV	18552	50274	0.369017782551617	Plants
Acomosus	Carabica	160	Carabica	CNV	27769	50274	0.552353104984684	Plants
Acomosus	Carabica	160	Carabica	multi	3441	50274	0.0684449218283805	Plants
Acomosus	Carabica	160	Carabica	1x	512	50274	0.0101841906353185	Plants
Acomosus	CillinoinensisPawnee	160	Acomosus	1x	5224	22245	0.234839289728029	Plants
Acomosus	CillinoinensisPawnee	160	Acomosus	PAV	5313	22245	0.238840188806473	Plants
Acomosus	CillinoinensisPawnee	160	Acomosus	multi	2395	22245	0.107664643740166	Plants
Acomosus	CillinoinensisPawnee	160	Acomosus	CNV	9313	22245	0.418655877725332	Plants
Acomosus	CillinoinensisPawnee	160	CillinoinensisPawnee	PAV	9872	31488	0.313516260162602	Plants
Acomosus	CillinoinensisPawnee	160	CillinoinensisPawnee	1x	5224	31488	0.165904471544715	Plants
Acomosus	CillinoinensisPawnee	160	CillinoinensisPawnee	CNV	13997	31488	0.444518546747968	Plants
Acomosus	CillinoinensisPawnee	160	CillinoinensisPawnee	multi	2395	31488	0.0760607215447155	Plants
Acomosus	Cjaponica	330	Acomosus	1x	5527	22245	0.248460328163632	Plants
Acomosus	Cjaponica	330	Acomosus	CNV	9139	22245	0.410833895257361	Plants
Acomosus	Cjaponica	330	Acomosus	PAV	6228	22245	0.279973027646662	Plants
Acomosus	Cjaponica	330	Acomosus	multi	1351	22245	0.0607327489323443	Plants
Acomosus	Cjaponica	330	Cjaponica	CNV	11795	41227	0.28609891575909	Plants
Acomosus	Cjaponica	330	Cjaponica	1x	5527	41227	0.134062628859728	Plants
Acomosus	Cjaponica	330	Cjaponica	PAV	22554	41227	0.547068668590972	Plants
Acomosus	Cjaponica	330	Cjaponica	multi	1351	41227	0.0327697867902103	Plants
Acomosus	Csinensis	160	Acomosus	1x	7180	22245	0.32276916160935	Plants
Acomosus	Csinensis	160	Acomosus	multi	1471	22245	0.0661272195999101	Plants
Acomosus	Csinensis	160	Acomosus	PAV	5121	22245	0.230209035738368	Plants
Acomosus	Csinensis	160	Acomosus	CNV	8473	22245	0.380894583052371	Plants
Acomosus	Csinensis	160	Csinensis	CNV	8001	23540	0.339889549702634	Plants
Acomosus	Csinensis	160	Csinensis	1x	7180	23540	0.305012744265081	Plants
Acomosus	Csinensis	160	Csinensis	PAV	6888	23540	0.292608326253186	Plants
Acomosus	Csinensis	160	Csinensis	multi	1471	23540	0.0624893797790994	Plants
Acomosus	Gmax	160	Acomosus	CNV	12914	22245	0.580534951674534	Plants
Acomosus	Gmax	160	Acomosus	PAV	5264	22245	0.236637446617217	Plants
Acomosus	Gmax	160	Acomosus	multi	2171	22245	0.0975949651607103	Plants
Acomosus	Gmax	160	Acomosus	1x	1896	22245	0.0852326365475388	Plants
Acomosus	Gmax	160	Gmax	CNV	29658	47055	0.630283710551482	Plants
Acomosus	Gmax	160	Gmax	PAV	13330	47055	0.283285516948252	Plants
Acomosus	Gmax	160	Gmax	multi	2171	47055	0.0461374986717671	Plants
Acomosus	Gmax	160	Gmax	1x	1896	47055	0.0402932738284986	Plants
Acomosus	Macuminata	106	Acomosus	CNV	16534	22245	0.7432681501461	Plants
Acomosus	Macuminata	106	Acomosus	PAV	4839	22245	0.217532029669589	Plants
Acomosus	Macuminata	106	Acomosus	1x	268	22245	0.0120476511575635	Plants
Acomosus	Macuminata	106	Acomosus	multi	604	22245	0.0271521690267476	Plants
Acomosus	Macuminata	106	Macuminata	CNV	67758	91526	0.740314227651159	Plants
Acomosus	Macuminata	106	Macuminata	PAV	22896	91526	0.250158424928436	Plants
Acomosus	Macuminata	106	Macuminata	multi	604	91526	0.00659921770862924	Plants
Acomosus	Macuminata	106	Macuminata	1x	268	91526	0.00292812971177589	Plants
Acomosus	Mdomestica	160	Acomosus	CNV	11411	22245	0.512969206563273	Plants
Acomosus	Mdomestica	160	Acomosus	1x	2966	22245	0.133333333333333	Plants
Acomosus	Mdomestica	160	Acomosus	PAV	5069	22245	0.227871431782423	Plants
Acomosus	Mdomestica	160	Acomosus	multi	2799	22245	0.125826028320971	Plants
Acomosus	Mdomestica	160	Mdomestica	PAV	12435	39328	0.316186940602116	Plants
Acomosus	Mdomestica	160	Mdomestica	multi	2799	39328	0.0711706672091131	Plants
Acomosus	Mdomestica	160	Mdomestica	CNV	21128	39328	0.537225386493084	Plants
Acomosus	Mdomestica	160	Mdomestica	1x	2966	39328	0.0754170056956875	Plants
Acomosus	Mesculenta	160	Acomosus	1x	5310	22245	0.238705327039784	Plants
Acomosus	Mesculenta	160	Acomosus	CNV	9634	22245	0.43308608676107	Plants
Acomosus	Mesculenta	160	Acomosus	PAV	4995	22245	0.224544841537424	Plants
Acomosus	Mesculenta	160	Acomosus	multi	2306	22245	0.103663744661722	Plants
Acomosus	Mesculenta	160	Mesculenta	1x	5310	29727	0.178625491976991	Plants
Acomosus	Mesculenta	160	Mesculenta	PAV	7749	29727	0.260672116257947	Plants
Acomosus	Mesculenta	160	Mesculenta	CNV	14362	29727	0.483129814646618	Plants
Acomosus	Mesculenta	160	Mesculenta	multi	2306	29727	0.0775725771184445	Plants
Acomosus	Osativa	106	Acomosus	1x	7905	22245	0.355360755225893	Plants
Acomosus	Osativa	106	Acomosus	CNV	8237	22245	0.370285457406159	Plants
Acomosus	Osativa	106	Acomosus	PAV	4534	22245	0.203821083389526	Plants
Acomosus	Osativa	106	Acomosus	multi	1569	22245	0.0705327039784221	Plants
Acomosus	Osativa	106	Osativa	CNV	10316	29387	0.351039575322421	Plants
Acomosus	Osativa	106	Osativa	1x	7905	29387	0.268996495048831	Plants
Acomosus	Osativa	106	Osativa	PAV	9597	29387	0.326572974444482	Plants
Acomosus	Osativa	106	Osativa	multi	1569	29387	0.0533909551842652	Plants
Acomosus	Ppersica	160	Acomosus	1x	7201	22245	0.323713193976174	Plants
Acomosus	Ppersica	160	Acomosus	CNV	8341	22245	0.374960665318049	Plants
Acomosus	Ppersica	160	Acomosus	PAV	5207	22245	0.234075073050124	Plants
Acomosus	Ppersica	160	Acomosus	multi	1496	22245	0.067251067655653	Plants
Acomosus	Ppersica	160	Ppersica	PAV	6439	23128	0.278407125562089	Plants
Acomosus	Ppersica	160	Ppersica	CNV	7992	23128	0.345555171221031	Plants
Acomosus	Ppersica	160	Ppersica	multi	1496	23128	0.0646835005188516	Plants
Acomosus	Ppersica	160	Ppersica	1x	7201	23128	0.311354202698028	Plants
Acomosus	Ptrichocarpa	160	Acomosus	CNV	10211	22245	0.459024499887615	Plants
Acomosus	Ptrichocarpa	160	Acomosus	PAV	5227	22245	0.234974151494718	Plants
Acomosus	Ptrichocarpa	160	Acomosus	multi	2588	22245	0.116340750730501	Plants
Acomosus	Ptrichocarpa	160	Acomosus	1x	4219	22245	0.189660597887166	Plants
Acomosus	Ptrichocarpa	160	Ptrichocarpa	CNV	16160	29594	0.546056633101304	Plants
Acomosus	Ptrichocarpa	160	Ptrichocarpa	1x	4219	29594	0.142562681624654	Plants
Acomosus	Ptrichocarpa	160	Ptrichocarpa	PAV	6627	29594	0.223930526458066	Plants
Acomosus	Ptrichocarpa	160	Ptrichocarpa	multi	2588	29594	0.0874501588159762	Plants
Acomosus	Pvulgaris	160	Acomosus	1x	5950	22245	0.267475837266802	Plants
Acomosus	Pvulgaris	160	Acomosus	CNV	8721	22245	0.392043155765341	Plants
Acomosus	Pvulgaris	160	Acomosus	PAV	5502	22245	0.247336480107889	Plants
Acomosus	Pvulgaris	160	Acomosus	multi	2072	22245	0.0931445268599685	Plants
Acomosus	Pvulgaris	160	Pvulgaris	CNV	11143	29667	0.375602521319985	Plants
Acomosus	Pvulgaris	160	Pvulgaris	PAV	10502	29667	0.353996022516601	Plants
Acomosus	Pvulgaris	160	Pvulgaris	multi	2072	29667	0.0698419118886305	Plants
Acomosus	Pvulgaris	160	Pvulgaris	1x	5950	29667	0.200559544274783	Plants
Acomosus	Rchinensis	160	Acomosus	1x	6620	22245	0.29759496516071	Plants
Acomosus	Rchinensis	160	Acomosus	CNV	8974	22245	0.403416498089458	Plants
Acomosus	Rchinensis	160	Acomosus	PAV	5144	22245	0.231242975949652	Plants
Acomosus	Rchinensis	160	Acomosus	multi	1507	22245	0.0677455608001798	Plants
Acomosus	Rchinensis	160	Rchinensis	CNV	10675	30924	0.345201138274479	Plants
Acomosus	Rchinensis	160	Rchinensis	1x	6620	30924	0.214073211744923	Plants
Acomosus	Rchinensis	160	Rchinensis	PAV	12122	30924	0.391993273832622	Plants
Acomosus	Rchinensis	160	Rchinensis	multi	1507	30924	0.0487323761479757	Plants
Acomosus	Sbicolor	106	Acomosus	1x	7882	22245	0.35432681501461	Plants
Acomosus	Sbicolor	106	Acomosus	PAV	4896	22245	0.220094403236682	Plants
Acomosus	Sbicolor	106	Acomosus	CNV	7981	22245	0.358777253315352	Plants
Acomosus	Sbicolor	106	Acomosus	multi	1486	22245	0.0668015284333558	Plants
Acomosus	Sbicolor	106	Sbicolor	PAV	8991	28224	0.318558673469388	Plants
Acomosus	Sbicolor	106	Sbicolor	multi	1486	28224	0.0526502267573696	Plants
Acomosus	Sbicolor	106	Sbicolor	1x	7882	28224	0.279265873015873	Plants
Acomosus	Sbicolor	106	Sbicolor	CNV	9865	28224	0.34952522675737	Plants
Acomosus	Slycopersicum	160	Acomosus	1x	6261	22245	0.281456507080243	Plants
Acomosus	Slycopersicum	160	Acomosus	CNV	8644	22245	0.388581703753653	Plants
Acomosus	Slycopersicum	160	Acomosus	PAV	5468	22245	0.245808046752079	Plants
Acomosus	Slycopersicum	160	Acomosus	multi	1872	22245	0.0841537424140256	Plants
Acomosus	Slycopersicum	160	Slycopersicum	1x	6261	28591	0.218984995278234	Plants
Acomosus	Slycopersicum	160	Slycopersicum	CNV	10687	28591	0.373788954566122	Plants
Acomosus	Slycopersicum	160	Slycopersicum	PAV	9771	28591	0.341750900633066	Plants
Acomosus	Slycopersicum	160	Slycopersicum	multi	1872	28591	0.065475149522577	Plants
Acomosus	Sviridis	106	Acomosus	1x	7770	22245	0.349291975724882	Plants
Acomosus	Sviridis	106	Acomosus	PAV	4710	22245	0.211732973701956	Plants
Acomosus	Sviridis	106	Acomosus	CNV	8162	22245	0.36691391323893	Plants
Acomosus	Sviridis	106	Acomosus	multi	1603	22245	0.0720611373342324	Plants
Acomosus	Sviridis	106	Sviridis	CNV	10390	27562	0.376968289674189	Plants
Acomosus	Sviridis	106	Sviridis	PAV	7799	27562	0.282962049198171	Plants
Acomosus	Sviridis	106	Sviridis	1x	7770	27562	0.281909875916116	Plants
Acomosus	Sviridis	106	Sviridis	multi	1603	27562	0.0581597852115231	Plants
Acomosus	Tspeciosissima	160	Acomosus	CNV	9414	22245	0.423196223870533	Plants
Acomosus	Tspeciosissima	160	Acomosus	1x	5000	22245	0.224769611148573	Plants
Acomosus	Tspeciosissima	160	Acomosus	PAV	5066	22245	0.227736570015734	Plants
Acomosus	Tspeciosissima	160	Acomosus	multi	2765	22245	0.124297594965161	Plants
Acomosus	Tspeciosissima	160	Tspeciosissima	1x	5000	27481	0.181943888504785	Plants
Acomosus	Tspeciosissima	160	Tspeciosissima	CNV	12635	27481	0.459772206251592	Plants
Acomosus	Tspeciosissima	160	Tspeciosissima	PAV	7081	27481	0.257668934900477	Plants
Acomosus	Tspeciosissima	160	Tspeciosissima	multi	2765	27481	0.100614970343146	Plants
Acomosus	Vvinifera	160	Acomosus	1x	7101	22245	0.319217801753203	Plants
Acomosus	Vvinifera	160	Acomosus	PAV	5024	22245	0.225848505282086	Plants
Acomosus	Vvinifera	160	Acomosus	CNV	8532	22245	0.383546864463925	Plants
Acomosus	Vvinifera	160	Acomosus	multi	1588	22245	0.0713868285007867	Plants
Acomosus	Vvinifera	160	Vvinifera	PAV	7237	25146	0.287799252366181	Plants
Acomosus	Vvinifera	160	Vvinifera	CNV	9220	25146	0.366658713115406	Plants
Acomosus	Vvinifera	160	Vvinifera	1x	7101	25146	0.282390837508948	Plants
Acomosus	Vvinifera	160	Vvinifera	multi	1588	25146	0.0631511970094647	Plants
Acomosus	Zmays	106	Acomosus	1x	6020	22245	0.270622611822882	Plants
Acomosus	Zmays	106	Acomosus	PAV	5268	22245	0.236817262306136	Plants
Acomosus	Zmays	106	Acomosus	CNV	9214	22245	0.41420543942459	Plants
Acomosus	Zmays	106	Acomosus	multi	1743	22245	0.0783546864463925	Plants
Acomosus	Zmays	106	Zmays	1x	6020	34270	0.175663845929384	Plants
Acomosus	Zmays	106	Zmays	CNV	15286	34270	0.446046104464546	Plants
Acomosus	Zmays	106	Zmays	PAV	11221	34270	0.327429238400934	Plants
Acomosus	Zmays	106	Zmays	multi	1743	34270	0.0508608112051357	Plants
Athaliana	Acomosus	160	Acomosus	1x	6000	22245	0.269723533378287	Plants
Athaliana	Acomosus	160	Acomosus	CNV	8306	22245	0.373387278040009	Plants
Athaliana	Acomosus	160	Acomosus	PAV	5933	22245	0.266711620588896	Plants
Athaliana	Acomosus	160	Acomosus	multi	2006	22245	0.0901775679928074	Plants
Athaliana	Acomosus	160	Athaliana	PAV	9481	27416	0.345819959147943	Plants
Athaliana	Acomosus	160	Athaliana	CNV	9929	27416	0.362160782025095	Plants
Athaliana	Acomosus	160	Athaliana	1x	6000	27416	0.218850306390429	Plants
Athaliana	Acomosus	160	Athaliana	multi	2006	27416	0.0731689524365334	Plants
Athaliana	Bdistachyon	160	Athaliana	PAV	9995	27416	0.36456813539539	Plants
Athaliana	Bdistachyon	160	Athaliana	CNV	9407	27416	0.343120805369128	Plants
Athaliana	Bdistachyon	160	Athaliana	multi	2252	27416	0.082141814998541	Plants
Athaliana	Bdistachyon	160	Athaliana	1x	5762	27416	0.210169244236942	Plants
Athaliana	Bdistachyon	160	Bdistachyon	CNV	8473	25528	0.331910059542463	Plants
Athaliana	Bdistachyon	160	Bdistachyon	PAV	9041	25528	0.354160137887809	Plants
Athaliana	Bdistachyon	160	Bdistachyon	1x	5762	25528	0.225712942651207	Plants
Athaliana	Bdistachyon	160	Bdistachyon	multi	2252	25528	0.0882168599185208	Plants
Athaliana	Brapa	26	Athaliana	1x	10352	27416	0.37758972862562	Plants
Athaliana	Brapa	26	Athaliana	CNV	12453	27416	0.454223810913335	Plants
Athaliana	Brapa	26	Athaliana	PAV	3464	27416	0.126349576889408	Plants
Athaliana	Brapa	26	Athaliana	multi	1147	27416	0.041836883571637	Plants
Athaliana	Brapa	26	Brapa	CNV	23685	41403	0.572059995652489	Plants
Athaliana	Brapa	26	Brapa	1x	10352	41403	0.250030191048958	Plants
Athaliana	Brapa	26	Brapa	PAV	6219	41403	0.150206506774871	Plants
Athaliana	Brapa	26	Brapa	multi	1147	41403	0.0277033065236819	Plants
Athaliana	Carabica	118	Athaliana	PAV	9074	27416	0.330974613364459	Plants
Athaliana	Carabica	118	Athaliana	CNV	12965	27416	0.472899037058652	Plants
Athaliana	Carabica	118	Athaliana	multi	4788	27416	0.174642544499562	Plants
Athaliana	Carabica	118	Athaliana	1x	589	27416	0.0214838050773271	Plants
Athaliana	Carabica	118	Carabica	PAV	20719	50274	0.412121573775709	Plants
Athaliana	Carabica	118	Carabica	CNV	24178	50274	0.480924533556112	Plants
Athaliana	Carabica	118	Carabica	multi	4788	50274	0.0952380952380952	Plants
Athaliana	Carabica	118	Carabica	1x	589	50274	0.0117157974300831	Plants
Athaliana	CillinoinensisPawnee	108	Athaliana	PAV	8865	27416	0.323351327691859	Plants
Athaliana	CillinoinensisPawnee	108	Athaliana	CNV	9349	27416	0.341005252407353	Plants
Athaliana	CillinoinensisPawnee	108	Athaliana	1x	6024	27416	0.219725707615991	Plants
Athaliana	CillinoinensisPawnee	108	Athaliana	multi	3178	27416	0.115917712284797	Plants
Athaliana	CillinoinensisPawnee	108	CillinoinensisPawnee	PAV	10561	31488	0.335397611788618	Plants
Athaliana	CillinoinensisPawnee	108	CillinoinensisPawnee	1x	6024	31488	0.191310975609756	Plants
Athaliana	CillinoinensisPawnee	108	CillinoinensisPawnee	CNV	11725	31488	0.372364075203252	Plants
Athaliana	CillinoinensisPawnee	108	CillinoinensisPawnee	multi	3178	31488	0.100927337398374	Plants
Athaliana	Cjaponica	330	Athaliana	PAV	10220	27416	0.372775021885031	Plants
Athaliana	Cjaponica	330	Athaliana	CNV	10761	27416	0.392508024511234	Plants
Athaliana	Cjaponica	330	Athaliana	1x	5076	27416	0.185147359206303	Plants
Athaliana	Cjaponica	330	Athaliana	multi	1359	27416	0.0495695943974322	Plants
Athaliana	Cjaponica	330	Cjaponica	multi	1359	41227	0.0329638343803818	Plants
Athaliana	Cjaponica	330	Cjaponica	PAV	23565	41227	0.571591432798894	Plants
Athaliana	Cjaponica	330	Cjaponica	1x	5076	41227	0.12312319596381	Plants
Athaliana	Cjaponica	330	Cjaponica	CNV	11227	41227	0.272321536856914	Plants
Athaliana	Csinensis	97	Athaliana	PAV	8349	27416	0.304530201342282	Plants
Athaliana	Csinensis	97	Athaliana	CNV	9736	27416	0.355121097169536	Plants
Athaliana	Csinensis	97	Athaliana	1x	8516	27416	0.310621534870149	Plants
Athaliana	Csinensis	97	Athaliana	multi	815	27416	0.0297271666180333	Plants
Athaliana	Csinensis	97	Csinensis	CNV	6518	23540	0.276890399320306	Plants
Athaliana	Csinensis	97	Csinensis	1x	8516	23540	0.361767204757859	Plants
Athaliana	Csinensis	97	Csinensis	PAV	7691	23540	0.326720475785896	Plants
Athaliana	Csinensis	97	Csinensis	multi	815	23540	0.0346219201359388	Plants
Athaliana	Gmax	108	Athaliana	PAV	8625	27416	0.314597315436242	Plants
Athaliana	Gmax	108	Athaliana	multi	2919	27416	0.106470674058944	Plants
Athaliana	Gmax	108	Athaliana	CNV	13711	27416	0.500109425153195	Plants
Athaliana	Gmax	108	Athaliana	1x	2161	27416	0.0788225853516195	Plants
Athaliana	Gmax	108	Gmax	CNV	27593	47055	0.586398894910212	Plants
Athaliana	Gmax	108	Gmax	PAV	14382	47055	0.305642333439592	Plants
Athaliana	Gmax	108	Gmax	multi	2919	47055	0.0620337902454574	Plants
Athaliana	Gmax	108	Gmax	1x	2161	47055	0.0459249814047391	Plants
Athaliana	Macuminata	160	Athaliana	PAV	9597	27416	0.350051065071491	Plants
Athaliana	Macuminata	160	Athaliana	CNV	16919	27416	0.617121388969945	Plants
Athaliana	Macuminata	160	Athaliana	multi	706	27416	0.0257513860519405	Plants
Athaliana	Macuminata	160	Athaliana	1x	194	27416	0.00707615990662387	Plants
Athaliana	Macuminata	160	Macuminata	PAV	28231	91526	0.308447872735616	Plants
Athaliana	Macuminata	160	Macuminata	CNV	62395	91526	0.681718855844241	Plants
Athaliana	Macuminata	160	Macuminata	multi	706	91526	0.00771365513624544	Plants
Athaliana	Macuminata	160	Macuminata	1x	194	91526	0.00211961628389747	Plants
Athaliana	Mdomestica	108	Athaliana	PAV	8524	27416	0.310913335278669	Plants
Athaliana	Mdomestica	108	Athaliana	CNV	11365	27416	0.414538955354537	Plants
Athaliana	Mdomestica	108	Athaliana	1x	3377	27416	0.123176247446746	Plants
Athaliana	Mdomestica	108	Athaliana	multi	4150	27416	0.151371461920047	Plants
Athaliana	Mdomestica	108	Mdomestica	PAV	13800	39328	0.350895036615134	Plants
Athaliana	Mdomestica	108	Mdomestica	CNV	18001	39328	0.45771460537022	Plants
Athaliana	Mdomestica	108	Mdomestica	multi	4150	39328	0.105522782750203	Plants
Athaliana	Mdomestica	108	Mdomestica	1x	3377	39328	0.0858675752644426	Plants
Athaliana	Mesculenta	108	Athaliana	PAV	8457	27416	0.30846950685731	Plants
Athaliana	Mesculenta	108	Athaliana	CNV	9615	27416	0.350707615990662	Plants
Athaliana	Mesculenta	108	Athaliana	multi	3206	27416	0.116939013714619	Plants
Athaliana	Mesculenta	108	Athaliana	1x	6138	27416	0.223883863437409	Plants
Athaliana	Mesculenta	108	Mesculenta	1x	6138	29727	0.206478958522555	Plants
Athaliana	Mesculenta	108	Mesculenta	PAV	8793	29727	0.295791704511051	Plants
Athaliana	Mesculenta	108	Mesculenta	multi	3206	29727	0.107848084233189	Plants
Athaliana	Mesculenta	108	Mesculenta	CNV	11590	29727	0.389881252733206	Plants
Athaliana	Osativa	160	Athaliana	PAV	9756	27416	0.355850598190838	Plants
Athaliana	Osativa	160	Athaliana	CNV	9670	27416	0.352713743799241	Plants
Athaliana	Osativa	160	Athaliana	1x	5657	27416	0.206339363875109	Plants
Athaliana	Osativa	160	Athaliana	multi	2333	27416	0.0850962941348118	Plants
Athaliana	Osativa	160	Osativa	multi	2333	29387	0.0793888454078334	Plants
Athaliana	Osativa	160	Osativa	CNV	9634	29387	0.327832034573111	Plants
Athaliana	Osativa	160	Osativa	PAV	11763	29387	0.400279034947426	Plants
Athaliana	Osativa	160	Osativa	1x	5657	29387	0.19250008507163	Plants
Athaliana	Ppersica	108	Athaliana	PAV	8692	27416	0.317041143857601	Plants
Athaliana	Ppersica	108	Athaliana	CNV	9345	27416	0.340859352203093	Plants
Athaliana	Ppersica	108	Athaliana	1x	8483	27416	0.309417858185001	Plants
Athaliana	Ppersica	108	Athaliana	multi	896	27416	0.0326816457543041	Plants
Athaliana	Ppersica	108	Ppersica	CNV	6364	23128	0.275164303009339	Plants
Athaliana	Ppersica	108	Ppersica	multi	896	23128	0.0387409200968523	Plants
Athaliana	Ppersica	108	Ppersica	PAV	7385	23128	0.319309927360775	Plants
Athaliana	Ppersica	108	Ppersica	1x	8483	23128	0.366784849533034	Plants
Athaliana	Ptrichocarpa	108	Athaliana	PAV	8623	27416	0.314524365334112	Plants
Athaliana	Ptrichocarpa	108	Athaliana	CNV	9903	27416	0.361212430697403	Plants
Athaliana	Ptrichocarpa	108	Athaliana	1x	4986	27416	0.181864604610446	Plants
Athaliana	Ptrichocarpa	108	Athaliana	multi	3904	27416	0.142398599358039	Plants
Athaliana	Ptrichocarpa	108	Ptrichocarpa	CNV	13237	29594	0.447286612151112	Plants
Athaliana	Ptrichocarpa	108	Ptrichocarpa	1x	4986	29594	0.168480097317024	Plants
Athaliana	Ptrichocarpa	108	Ptrichocarpa	PAV	7467	29594	0.252314658376698	Plants
Athaliana	Ptrichocarpa	108	Ptrichocarpa	multi	3904	29594	0.131918632155167	Plants
Athaliana	Pvulgaris	108	Athaliana	PAV	8992	27416	0.327983659177123	Plants
Athaliana	Pvulgaris	108	Athaliana	CNV	9078	27416	0.331120513568719	Plants
Athaliana	Pvulgaris	108	Athaliana	1x	6795	27416	0.247847971987161	Plants
Athaliana	Pvulgaris	108	Athaliana	multi	2551	27416	0.0930478552669974	Plants
Athaliana	Pvulgaris	108	Pvulgaris	multi	2551	29667	0.0859877978899113	Plants
Athaliana	Pvulgaris	108	Pvulgaris	PAV	11254	29667	0.379344052314019	Plants
Athaliana	Pvulgaris	108	Pvulgaris	CNV	9067	29667	0.305625779485624	Plants
Athaliana	Pvulgaris	108	Pvulgaris	1x	6795	29667	0.229042370310446	Plants
Athaliana	Rchinensis	108	Athaliana	PAV	8625	27416	0.314597315436242	Plants
Athaliana	Rchinensis	108	Athaliana	CNV	9920	27416	0.361832506565509	Plants
Athaliana	Rchinensis	108	Athaliana	1x	7833	27416	0.285709074992705	Plants
Athaliana	Rchinensis	108	Athaliana	multi	1038	27416	0.0378611030055442	Plants
Athaliana	Rchinensis	108	Rchinensis	multi	1038	30924	0.0335661622041133	Plants
Athaliana	Rchinensis	108	Rchinensis	CNV	8683	30924	0.280785150692019	Plants
Athaliana	Rchinensis	108	Rchinensis	PAV	13370	30924	0.432350278101151	Plants
Athaliana	Rchinensis	108	Rchinensis	1x	7833	30924	0.253298409002716	Plants
Athaliana	Sbicolor	160	Athaliana	PAV	9916	27416	0.361686606361249	Plants
Athaliana	Sbicolor	160	Athaliana	CNV	9606	27416	0.350379340531077	Plants
Athaliana	Sbicolor	160	Athaliana	multi	2192	27416	0.0799533119346367	Plants
Athaliana	Sbicolor	160	Athaliana	1x	5702	27416	0.207980741173038	Plants
Athaliana	Sbicolor	160	Sbicolor	PAV	11056	28224	0.39172335600907	Plants
Athaliana	Sbicolor	160	Sbicolor	CNV	9274	28224	0.328585600907029	Plants
Athaliana	Sbicolor	160	Sbicolor	1x	5702	28224	0.20202664399093	Plants
Athaliana	Sbicolor	160	Sbicolor	multi	2192	28224	0.0776643990929705	Plants
Athaliana	Slycopersicum	118	Athaliana	PAV	9151	27416	0.333783192296469	Plants
Athaliana	Slycopersicum	118	Athaliana	CNV	8821	27416	0.321746425444996	Plants
Athaliana	Slycopersicum	118	Athaliana	multi	2300	27416	0.0838926174496644	Plants
Athaliana	Slycopersicum	118	Athaliana	1x	7144	27416	0.260577764808871	Plants
Athaliana	Slycopersicum	118	Slycopersicum	1x	7144	28591	0.249868839844706	Plants
Athaliana	Slycopersicum	118	Slycopersicum	multi	2300	28591	0.080444895246756	Plants
Athaliana	Slycopersicum	118	Slycopersicum	CNV	8592	28591	0.300514147808751	Plants
Athaliana	Slycopersicum	118	Slycopersicum	PAV	10555	28591	0.369172117099787	Plants
Athaliana	Sviridis	160	Athaliana	PAV	9778	27416	0.356653049314269	Plants
Athaliana	Sviridis	160	Athaliana	CNV	9672	27416	0.352786693901371	Plants
Athaliana	Sviridis	160	Athaliana	1x	5613	27416	0.204734461628246	Plants
Athaliana	Sviridis	160	Athaliana	multi	2353	27416	0.0858257951561132	Plants
Athaliana	Sviridis	160	Sviridis	multi	2353	27562	0.0853711631957042	Plants
Athaliana	Sviridis	160	Sviridis	PAV	9783	27562	0.354945214425659	Plants
Athaliana	Sviridis	160	Sviridis	CNV	9813	27562	0.356033669545026	Plants
Athaliana	Sviridis	160	Sviridis	1x	5613	27562	0.203649952833612	Plants
Athaliana	Tspeciosissima	129	Athaliana	PAV	9350	27416	0.341041727458418	Plants
Athaliana	Tspeciosissima	129	Athaliana	CNV	9780	27416	0.356725999416399	Plants
Athaliana	Tspeciosissima	129	Athaliana	1x	4926	27416	0.179676101546542	Plants
Athaliana	Tspeciosissima	129	Athaliana	multi	3360	27416	0.12255617157864	Plants
Athaliana	Tspeciosissima	129	Tspeciosissima	1x	4926	27481	0.179251118954914	Plants
Athaliana	Tspeciosissima	129	Tspeciosissima	multi	3360	27481	0.122266293075216	Plants
Athaliana	Tspeciosissima	129	Tspeciosissima	PAV	7543	27481	0.274480550198319	Plants
Athaliana	Tspeciosissima	129	Tspeciosissima	CNV	11652	27481	0.424002037771551	Plants
Athaliana	Vvinifera	117	Athaliana	PAV	8839	27416	0.322402976364167	Plants
Athaliana	Vvinifera	117	Athaliana	CNV	9445	27416	0.3445068573096	Plants
Athaliana	Vvinifera	117	Athaliana	1x	8185	27416	0.29854829296761	Plants
Athaliana	Vvinifera	117	Athaliana	multi	947	27416	0.0345418733586227	Plants
Athaliana	Vvinifera	117	Vvinifera	1x	8185	25146	0.325499085341605	Plants
Athaliana	Vvinifera	117	Vvinifera	CNV	7034	25146	0.279726397836634	Plants
Athaliana	Vvinifera	117	Vvinifera	PAV	8980	25146	0.357114451602641	Plants
Athaliana	Vvinifera	117	Vvinifera	multi	947	25146	0.0376600652191203	Plants
Athaliana	Zmays	160	Athaliana	PAV	10134	27416	0.369638167493434	Plants
Athaliana	Zmays	160	Athaliana	CNV	10137	27416	0.36974759264663	Plants
Athaliana	Zmays	160	Athaliana	1x	4521	27416	0.164903705865188	Plants
Athaliana	Zmays	160	Athaliana	multi	2624	27416	0.0957105339947476	Plants
Athaliana	Zmays	160	Zmays	CNV	13962	34270	0.407411730376423	Plants
Athaliana	Zmays	160	Zmays	PAV	13163	34270	0.384096877735629	Plants
Athaliana	Zmays	160	Zmays	1x	4521	34270	0.131922964692151	Plants
Athaliana	Zmays	160	Zmays	multi	2624	34270	0.0765684271957981	Plants
Bdistachyon	Acomosus	106	Acomosus	CNV	7623	22245	0.342683749157114	Plants
Bdistachyon	Acomosus	106	Acomosus	PAV	5113	22245	0.22984940436053	Plants
Bdistachyon	Acomosus	106	Acomosus	1x	7987	22245	0.35904697684873	Plants
Bdistachyon	Acomosus	106	Acomosus	multi	1522	22245	0.0684198696336255	Plants
Bdistachyon	Acomosus	106	Bdistachyon	CNV	8803	25528	0.344837041679724	Plants
Bdistachyon	Acomosus	106	Bdistachyon	1x	7987	25528	0.312872140394861	Plants
Bdistachyon	Acomosus	106	Bdistachyon	PAV	7216	25528	0.282670009401442	Plants
Bdistachyon	Acomosus	106	Bdistachyon	multi	1522	25528	0.0596208085239737	Plants
Bdistachyon	Athaliana	160	Athaliana	PAV	9995	27416	0.36456813539539	Plants
Bdistachyon	Athaliana	160	Athaliana	CNV	9407	27416	0.343120805369128	Plants
Bdistachyon	Athaliana	160	Athaliana	multi	2252	27416	0.082141814998541	Plants
Bdistachyon	Athaliana	160	Athaliana	1x	5762	27416	0.210169244236942	Plants
Bdistachyon	Athaliana	160	Bdistachyon	CNV	8473	25528	0.331910059542463	Plants
Bdistachyon	Athaliana	160	Bdistachyon	PAV	9041	25528	0.354160137887809	Plants
Bdistachyon	Athaliana	160	Bdistachyon	1x	5762	25528	0.225712942651207	Plants
Bdistachyon	Athaliana	160	Bdistachyon	multi	2252	25528	0.0882168599185208	Plants
Bdistachyon	Brapa	160	Bdistachyon	CNV	10715	25528	0.419735192729552	Plants
Bdistachyon	Brapa	160	Bdistachyon	PAV	9013	25528	0.353063303039799	Plants
Bdistachyon	Brapa	160	Bdistachyon	1x	3751	25528	0.146936696960201	Plants
Bdistachyon	Brapa	160	Bdistachyon	multi	2049	25528	0.0802648072704481	Plants
Bdistachyon	Brapa	160	Brapa	CNV	20054	41403	0.484361036639857	Plants
Bdistachyon	Brapa	160	Brapa	PAV	15549	41403	0.375552496195928	Plants
Bdistachyon	Brapa	160	Brapa	multi	2049	41403	0.0494891674516339	Plants
Bdistachyon	Brapa	160	Brapa	1x	3751	41403	0.0905972997125812	Plants
Bdistachyon	Carabica	160	Bdistachyon	CNV	13075	25528	0.51218270134754	Plants
Bdistachyon	Carabica	160	Bdistachyon	PAV	8430	25528	0.330225634597305	Plants
Bdistachyon	Carabica	160	Bdistachyon	multi	3558	25528	0.13937637104356	Plants
Bdistachyon	Carabica	160	Bdistachyon	1x	465	25528	0.0182152930115951	Plants
Bdistachyon	Carabica	160	Carabica	CNV	26828	50274	0.533635676492819	Plants
Bdistachyon	Carabica	160	Carabica	PAV	19423	50274	0.386342841230059	Plants
Bdistachyon	Carabica	160	Carabica	1x	465	50274	0.00924931376059196	Plants
Bdistachyon	Carabica	160	Carabica	multi	3558	50274	0.0707721685165294	Plants
Bdistachyon	CillinoinensisPawnee	160	Bdistachyon	CNV	9375	25528	0.367243810717643	Plants
Bdistachyon	CillinoinensisPawnee	160	Bdistachyon	PAV	8497	25528	0.3328502036979	Plants
Bdistachyon	CillinoinensisPawnee	160	Bdistachyon	1x	4969	25528	0.194649012848637	Plants
Bdistachyon	CillinoinensisPawnee	160	Bdistachyon	multi	2687	25528	0.105256972735819	Plants
Bdistachyon	CillinoinensisPawnee	160	CillinoinensisPawnee	PAV	10549	31488	0.335016514227642	Plants
Bdistachyon	CillinoinensisPawnee	160	CillinoinensisPawnee	CNV	13283	31488	0.421843241869919	Plants
Bdistachyon	CillinoinensisPawnee	160	CillinoinensisPawnee	1x	4969	31488	0.157806148373984	Plants
Bdistachyon	CillinoinensisPawnee	160	CillinoinensisPawnee	multi	2687	31488	0.0853340955284553	Plants
Bdistachyon	Cjaponica	330	Bdistachyon	1x	5301	25528	0.207654340332184	Plants
Bdistachyon	Cjaponica	330	Bdistachyon	multi	1239	25528	0.0485349420244438	Plants
Bdistachyon	Cjaponica	330	Bdistachyon	CNV	9719	25528	0.380719210278909	Plants
Bdistachyon	Cjaponica	330	Bdistachyon	PAV	9269	25528	0.363091507364463	Plants
Bdistachyon	Cjaponica	330	Cjaponica	CNV	11647	41227	0.282509035340917	Plants
Bdistachyon	Cjaponica	330	Cjaponica	multi	1239	41227	0.0300531205278094	Plants
Bdistachyon	Cjaponica	330	Cjaponica	1x	5301	41227	0.128580784437383	Plants
Bdistachyon	Cjaponica	330	Cjaponica	PAV	23040	41227	0.55885705969389	Plants
Bdistachyon	Csinensis	160	Bdistachyon	CNV	8814	25528	0.3452679410843	Plants
Bdistachyon	Csinensis	160	Bdistachyon	PAV	8431	25528	0.330264807270448	Plants
Bdistachyon	Csinensis	160	Bdistachyon	1x	6745	25528	0.264219680350987	Plants
Bdistachyon	Csinensis	160	Bdistachyon	multi	1538	25528	0.0602475712942651	Plants
Bdistachyon	Csinensis	160	Csinensis	CNV	7801	23540	0.331393372982158	Plants
Bdistachyon	Csinensis	160	Csinensis	1x	6745	23540	0.286533559898046	Plants
Bdistachyon	Csinensis	160	Csinensis	PAV	7456	23540	0.316737468139337	Plants
Bdistachyon	Csinensis	160	Csinensis	multi	1538	23540	0.0653355989804588	Plants
Bdistachyon	Gmax	160	Bdistachyon	CNV	12977	25528	0.508343779379505	Plants
Bdistachyon	Gmax	160	Bdistachyon	PAV	8418	25528	0.329755562519586	Plants
Bdistachyon	Gmax	160	Bdistachyon	1x	1829	25528	0.0716468191789408	Plants
Bdistachyon	Gmax	160	Bdistachyon	multi	2304	25528	0.090253838921968	Plants
Bdistachyon	Gmax	160	Gmax	multi	2304	47055	0.0489639783232388	Plants
Bdistachyon	Gmax	160	Gmax	CNV	28427	47055	0.604122834980342	Plants
Bdistachyon	Gmax	160	Gmax	PAV	14495	47055	0.308043778557008	Plants
Bdistachyon	Gmax	160	Gmax	1x	1829	47055	0.0388694081394113	Plants
Bdistachyon	Macuminata	111	Bdistachyon	CNV	16572	25528	0.649169539329364	Plants
Bdistachyon	Macuminata	111	Bdistachyon	PAV	8136	25528	0.3187088686932	Plants
Bdistachyon	Macuminata	111	Bdistachyon	1x	224	25528	0.00877467878408023	Plants
Bdistachyon	Macuminata	111	Bdistachyon	multi	596	25528	0.0233469131933563	Plants
Bdistachyon	Macuminata	111	Macuminata	PAV	26699	91526	0.291709459607106	Plants
Bdistachyon	Macuminata	111	Macuminata	CNV	64007	91526	0.69933133754343	Plants
Bdistachyon	Macuminata	111	Macuminata	multi	596	91526	0.00651181085156131	Plants
Bdistachyon	Macuminata	111	Macuminata	1x	224	91526	0.00244739199790224	Plants
Bdistachyon	Mdomestica	160	Bdistachyon	CNV	11261	25528	0.441123472265747	Plants
Bdistachyon	Mdomestica	160	Bdistachyon	PAV	8398	25528	0.328972109056722	Plants
Bdistachyon	Mdomestica	160	Bdistachyon	1x	2795	25528	0.109487621435287	Plants
Bdistachyon	Mdomestica	160	Bdistachyon	multi	3074	25528	0.120416797242244	Plants
Bdistachyon	Mdomestica	160	Mdomestica	PAV	13373	39328	0.340037632221318	Plants
Bdistachyon	Mdomestica	160	Mdomestica	multi	3074	39328	0.0781631407648495	Plants
Bdistachyon	Mdomestica	160	Mdomestica	CNV	20086	39328	0.510730268510985	Plants
Bdistachyon	Mdomestica	160	Mdomestica	1x	2795	39328	0.0710689585028479	Plants
Bdistachyon	Mesculenta	160	Bdistachyon	CNV	9566	25528	0.374725791287998	Plants
Bdistachyon	Mesculenta	160	Bdistachyon	PAV	8269	25528	0.323918834221247	Plants
Bdistachyon	Mesculenta	160	Bdistachyon	1x	5079	25528	0.19895800689439	Plants
Bdistachyon	Mesculenta	160	Bdistachyon	multi	2614	25528	0.102397367596365	Plants
Bdistachyon	Mesculenta	160	Mesculenta	CNV	13390	29727	0.450432266962694	Plants
Bdistachyon	Mesculenta	160	Mesculenta	PAV	8644	29727	0.290779426110943	Plants
Bdistachyon	Mesculenta	160	Mesculenta	1x	5079	29727	0.170854778484206	Plants
Bdistachyon	Mesculenta	160	Mesculenta	multi	2614	29727	0.087933528442157	Plants
Bdistachyon	Osativa	47	Bdistachyon	1x	15536	25528	0.608586649952993	Plants
Bdistachyon	Osativa	47	Bdistachyon	CNV	5716	25528	0.223910999686619	Plants
Bdistachyon	Osativa	47	Bdistachyon	PAV	3618	25528	0.141726731432153	Plants
Bdistachyon	Osativa	47	Bdistachyon	multi	658	25528	0.0257756189282357	Plants
Bdistachyon	Osativa	47	Osativa	CNV	6592	29387	0.224316874808589	Plants
Bdistachyon	Osativa	47	Osativa	1x	15536	29387	0.528669139415388	Plants
Bdistachyon	Osativa	47	Osativa	multi	658	29387	0.0223908530983088	Plants
Bdistachyon	Osativa	47	Osativa	PAV	6601	29387	0.224623132677715	Plants
Bdistachyon	Ppersica	160	Bdistachyon	CNV	8745	25528	0.342565026637418	Plants
Bdistachyon	Ppersica	160	Bdistachyon	PAV	8444	25528	0.33077405202131	Plants
Bdistachyon	Ppersica	160	Bdistachyon	1x	6767	25528	0.265081479160138	Plants
Bdistachyon	Ppersica	160	Bdistachyon	multi	1572	25528	0.0615794421811344	Plants
Bdistachyon	Ppersica	160	Ppersica	PAV	7139	23128	0.308673469387755	Plants
Bdistachyon	Ppersica	160	Ppersica	multi	1572	23128	0.0679695607056382	Plants
Bdistachyon	Ppersica	160	Ppersica	CNV	7650	23128	0.330767900380491	Plants
Bdistachyon	Ppersica	160	Ppersica	1x	6767	23128	0.292589069526116	Plants
Bdistachyon	Ptrichocarpa	160	Bdistachyon	CNV	9935	25528	0.389180507677844	Plants
Bdistachyon	Ptrichocarpa	160	Bdistachyon	PAV	8486	25528	0.332419304293325	Plants
Bdistachyon	Ptrichocarpa	160	Bdistachyon	1x	4092	25528	0.160294578502037	Plants
Bdistachyon	Ptrichocarpa	160	Bdistachyon	multi	3015	25528	0.118105609526794	Plants
Bdistachyon	Ptrichocarpa	160	Ptrichocarpa	CNV	15060	29594	0.508886936541191	Plants
Bdistachyon	Ptrichocarpa	160	Ptrichocarpa	1x	4092	29594	0.138271271203622	Plants
Bdistachyon	Ptrichocarpa	160	Ptrichocarpa	PAV	7427	29594	0.250963033047239	Plants
Bdistachyon	Ptrichocarpa	160	Ptrichocarpa	multi	3015	29594	0.101878759207948	Plants
Bdistachyon	Pvulgaris	160	Bdistachyon	1x	5706	25528	0.223519272955186	Plants
Bdistachyon	Pvulgaris	160	Bdistachyon	PAV	8739	25528	0.342329990598558	Plants
Bdistachyon	Pvulgaris	160	Bdistachyon	CNV	8812	25528	0.345189595738013	Plants
Bdistachyon	Pvulgaris	160	Bdistachyon	multi	2271	25528	0.0889611407082419	Plants
Bdistachyon	Pvulgaris	160	Pvulgaris	CNV	10432	29667	0.351636498466309	Plants
Bdistachyon	Pvulgaris	160	Pvulgaris	PAV	11258	29667	0.37947888225975	Plants
Bdistachyon	Pvulgaris	160	Pvulgaris	multi	2271	29667	0.0765497016887451	Plants
Bdistachyon	Pvulgaris	160	Pvulgaris	1x	5706	29667	0.192334917585196	Plants
Bdistachyon	Rchinensis	160	Bdistachyon	CNV	9220	25528	0.361172046380445	Plants
Bdistachyon	Rchinensis	160	Bdistachyon	PAV	8379	25528	0.328227828267001	Plants
Bdistachyon	Rchinensis	160	Bdistachyon	1x	6280	25528	0.246004387339392	Plants
Bdistachyon	Rchinensis	160	Bdistachyon	multi	1649	25528	0.064595738013162	Plants
Bdistachyon	Rchinensis	160	Rchinensis	CNV	10262	30924	0.331845815547795	Plants
Bdistachyon	Rchinensis	160	Rchinensis	multi	1649	30924	0.0533242788772474	Plants
Bdistachyon	Rchinensis	160	Rchinensis	PAV	12733	30924	0.411751390505756	Plants
Bdistachyon	Rchinensis	160	Rchinensis	1x	6280	30924	0.203078515069202	Plants
Bdistachyon	Sbicolor	49	Bdistachyon	1x	15208	25528	0.595738013162018	Plants
Bdistachyon	Sbicolor	49	Bdistachyon	CNV	5402	25528	0.211610780319649	Plants
Bdistachyon	Sbicolor	49	Bdistachyon	PAV	4231	25528	0.165739580068944	Plants
Bdistachyon	Sbicolor	49	Bdistachyon	multi	687	25528	0.0269116264493889	Plants
Bdistachyon	Sbicolor	49	Sbicolor	PAV	6230	28224	0.220734126984127	Plants
Bdistachyon	Sbicolor	49	Sbicolor	1x	15208	28224	0.538832199546485	Plants
Bdistachyon	Sbicolor	49	Sbicolor	CNV	6099	28224	0.21609268707483	Plants
Bdistachyon	Sbicolor	49	Sbicolor	multi	687	28224	0.0243409863945578	Plants
Bdistachyon	Slycopersicum	160	Bdistachyon	1x	5984	25528	0.234409276089	Plants
Bdistachyon	Slycopersicum	160	Bdistachyon	PAV	8731	25528	0.342016609213413	Plants
Bdistachyon	Slycopersicum	160	Bdistachyon	CNV	8725	25528	0.341781573174553	Plants
Bdistachyon	Slycopersicum	160	Bdistachyon	multi	2088	25528	0.0817925415230335	Plants
Bdistachyon	Slycopersicum	160	Slycopersicum	1x	5984	28591	0.209296631807212	Plants
Bdistachyon	Slycopersicum	160	Slycopersicum	multi	2088	28591	0.0730299744674898	Plants
Bdistachyon	Slycopersicum	160	Slycopersicum	CNV	10370	28591	0.362701549438635	Plants
Bdistachyon	Slycopersicum	160	Slycopersicum	PAV	10149	28591	0.354971844286664	Plants
Bdistachyon	Sviridis	49	Bdistachyon	1x	15221	25528	0.59624725791288	Plants
Bdistachyon	Sviridis	49	Bdistachyon	CNV	5493	25528	0.215175493575682	Plants
Bdistachyon	Sviridis	49	Bdistachyon	PAV	4076	25528	0.159667815731746	Plants
Bdistachyon	Sviridis	49	Bdistachyon	multi	738	25528	0.0289094327796929	Plants
Bdistachyon	Sviridis	49	Sviridis	CNV	6626	27562	0.240403454030912	Plants
Bdistachyon	Sviridis	49	Sviridis	PAV	4977	27562	0.180574704303026	Plants
Bdistachyon	Sviridis	49	Sviridis	1x	15221	27562	0.552245845729628	Plants
Bdistachyon	Sviridis	49	Sviridis	multi	738	27562	0.0267759959364342	Plants
Bdistachyon	Tspeciosissima	160	Bdistachyon	CNV	9202	25528	0.360466938263867	Plants
Bdistachyon	Tspeciosissima	160	Bdistachyon	PAV	8547	25528	0.334808837355061	Plants
Bdistachyon	Tspeciosissima	160	Bdistachyon	1x	4759	25528	0.186422751488562	Plants
Bdistachyon	Tspeciosissima	160	Bdistachyon	multi	3020	25528	0.11830147289251	Plants
Bdistachyon	Tspeciosissima	160	Tspeciosissima	1x	4759	27481	0.173174193078855	Plants
Bdistachyon	Tspeciosissima	160	Tspeciosissima	CNV	11776	27481	0.42851424620647	Plants
Bdistachyon	Tspeciosissima	160	Tspeciosissima	multi	3020	27481	0.10989410865689	Plants
Bdistachyon	Tspeciosissima	160	Tspeciosissima	PAV	7926	27481	0.288417452057785	Plants
Bdistachyon	Vvinifera	160	Bdistachyon	CNV	8843	25528	0.346403948605453	Plants
Bdistachyon	Vvinifera	160	Bdistachyon	PAV	8274	25528	0.324114697586963	Plants
Bdistachyon	Vvinifera	160	Bdistachyon	1x	6635	25528	0.259910686305233	Plants
Bdistachyon	Vvinifera	160	Bdistachyon	multi	1776	25528	0.0695706675023504	Plants
Bdistachyon	Vvinifera	160	Vvinifera	1x	6635	25146	0.263859063071662	Plants
Bdistachyon	Vvinifera	160	Vvinifera	CNV	8718	25146	0.346695299451205	Plants
Bdistachyon	Vvinifera	160	Vvinifera	multi	1776	25146	0.0706275351944643	Plants
Bdistachyon	Vvinifera	160	Vvinifera	PAV	8017	25146	0.318818102282669	Plants
Bdistachyon	Zmays	49	Bdistachyon	CNV	8176	25528	0.320275775618928	Plants
Bdistachyon	Zmays	49	Bdistachyon	1x	10653	25528	0.417306486994673	Plants
Bdistachyon	Zmays	49	Bdistachyon	PAV	5805	25528	0.227397367596365	Plants
Bdistachyon	Zmays	49	Bdistachyon	multi	894	25528	0.0350203697900345	Plants
Bdistachyon	Zmays	49	Zmays	1x	10653	34270	0.310854975196965	Plants
Bdistachyon	Zmays	49	Zmays	CNV	14136	34270	0.41248905748468	Plants
Bdistachyon	Zmays	49	Zmays	PAV	8587	34270	0.250569010796615	Plants
Bdistachyon	Zmays	49	Zmays	multi	894	34270	0.0260869565217391	Plants
Brapa	Acomosus	160	Acomosus	CNV	10661	22245	0.479253764890987	Plants
Brapa	Acomosus	160	Acomosus	PAV	5961	22245	0.267970330411328	Plants
Brapa	Acomosus	160	Acomosus	multi	1770	22245	0.0795684423465947	Plants
Brapa	Acomosus	160	Acomosus	1x	3853	22245	0.17320746235109	Plants
Brapa	Acomosus	160	Brapa	CNV	21009	41403	0.50742699804362	Plants
Brapa	Acomosus	160	Brapa	PAV	14771	41403	0.35676158732459	Plants
Brapa	Acomosus	160	Brapa	multi	1770	41403	0.0427505253242519	Plants
Brapa	Acomosus	160	Brapa	1x	3853	41403	0.0930608893075381	Plants
Brapa	Athaliana	26	Athaliana	1x	10352	27416	0.37758972862562	Plants
Brapa	Athaliana	26	Athaliana	CNV	12453	27416	0.454223810913335	Plants
Brapa	Athaliana	26	Athaliana	PAV	3464	27416	0.126349576889408	Plants
Brapa	Athaliana	26	Athaliana	multi	1147	27416	0.041836883571637	Plants
Brapa	Athaliana	26	Brapa	CNV	23685	41403	0.572059995652489	Plants
Brapa	Athaliana	26	Brapa	1x	10352	41403	0.250030191048958	Plants
Brapa	Athaliana	26	Brapa	PAV	6219	41403	0.150206506774871	Plants
Brapa	Athaliana	26	Brapa	multi	1147	41403	0.0277033065236819	Plants
Brapa	Bdistachyon	160	Bdistachyon	CNV	10715	25528	0.419735192729552	Plants
Brapa	Bdistachyon	160	Bdistachyon	PAV	9013	25528	0.353063303039799	Plants
Brapa	Bdistachyon	160	Bdistachyon	1x	3751	25528	0.146936696960201	Plants
Brapa	Bdistachyon	160	Bdistachyon	multi	2049	25528	0.0802648072704481	Plants
Brapa	Bdistachyon	160	Brapa	CNV	20054	41403	0.484361036639857	Plants
Brapa	Bdistachyon	160	Brapa	PAV	15549	41403	0.375552496195928	Plants
Brapa	Bdistachyon	160	Brapa	multi	2049	41403	0.0494891674516339	Plants
Brapa	Bdistachyon	160	Brapa	1x	3751	41403	0.0905972997125812	Plants
Brapa	Carabica	118	Brapa	CNV	19935	41403	0.481486848779074	Plants
Brapa	Carabica	118	Brapa	PAV	14125	41403	0.341158853223196	Plants
Brapa	Carabica	118	Brapa	multi	6993	41403	0.168900804289544	Plants
Brapa	Carabica	118	Brapa	1x	350	41403	0.0084534937081854	Plants
Brapa	Carabica	118	Carabica	PAV	20273	50274	0.403250188964475	Plants
Brapa	Carabica	118	Carabica	CNV	22658	50274	0.450690217607511	Plants
Brapa	Carabica	118	Carabica	multi	6993	50274	0.139097744360902	Plants
Brapa	Carabica	118	Carabica	1x	350	50274	0.00696184906711222	Plants
Brapa	CillinoinensisPawnee	108	Brapa	CNV	19774	41403	0.477598241673309	Plants
Brapa	CillinoinensisPawnee	108	Brapa	PAV	13837	41403	0.334202835543318	Plants
Brapa	CillinoinensisPawnee	108	Brapa	multi	3718	41403	0.0898002560200952	Plants
Brapa	CillinoinensisPawnee	108	Brapa	1x	4074	41403	0.098398666763278	Plants
Brapa	CillinoinensisPawnee	108	CillinoinensisPawnee	PAV	10410	31488	0.330602134146342	Plants
Brapa	CillinoinensisPawnee	108	CillinoinensisPawnee	CNV	13286	31488	0.421938516260163	Plants
Brapa	CillinoinensisPawnee	108	CillinoinensisPawnee	1x	4074	31488	0.12938262195122	Plants
Brapa	CillinoinensisPawnee	108	CillinoinensisPawnee	multi	3718	31488	0.118076727642276	Plants
Brapa	Cjaponica	330	Brapa	CNV	20839	41403	0.503321015385359	Plants
Brapa	Cjaponica	330	Brapa	PAV	15889	41403	0.383764461512451	Plants
Brapa	Cjaponica	330	Brapa	multi	1418	41403	0.034248725937734	Plants
Brapa	Cjaponica	330	Brapa	1x	3257	41403	0.0786657971644567	Plants
Brapa	Cjaponica	330	Cjaponica	CNV	13233	41227	0.320978970092415	Plants
Brapa	Cjaponica	330	Cjaponica	PAV	23319	41227	0.565624469401121	Plants
Brapa	Cjaponica	330	Cjaponica	1x	3257	41227	0.0790016251485677	Plants
Brapa	Cjaponica	330	Cjaponica	multi	1418	41227	0.0343949353578965	Plants
Brapa	Csinensis	97	Brapa	CNV	22351	41403	0.53984010820472	Plants
Brapa	Csinensis	97	Brapa	PAV	13146	41403	0.317513223679444	Plants
Brapa	Csinensis	97	Brapa	1x	5156	41403	0.124532038741154	Plants
Brapa	Csinensis	97	Brapa	multi	750	41403	0.018114629374683	Plants
Brapa	Csinensis	97	Csinensis	CNV	10038	23540	0.42642310960068	Plants
Brapa	Csinensis	97	Csinensis	1x	5156	23540	0.219031435853866	Plants
Brapa	Csinensis	97	Csinensis	multi	750	23540	0.0318606627017842	Plants
Brapa	Csinensis	97	Csinensis	PAV	7596	23540	0.32268479184367	Plants
Brapa	Gmax	108	Brapa	CNV	19909	41403	0.480858874960752	Plants
Brapa	Gmax	108	Brapa	PAV	13448	41403	0.324807381107649	Plants
Brapa	Gmax	108	Brapa	multi	6348	41403	0.153322223027317	Plants
Brapa	Gmax	108	Brapa	1x	1698	41403	0.0410115209042823	Plants
Brapa	Gmax	108	Gmax	CNV	24818	47055	0.527425353309956	Plants
Brapa	Gmax	108	Gmax	PAV	14191	47055	0.301583253639358	Plants
Brapa	Gmax	108	Gmax	multi	6348	47055	0.13490596110934	Plants
Brapa	Gmax	108	Gmax	1x	1698	47055	0.0360854319413452	Plants
Brapa	Macuminata	160	Brapa	CNV	23937	41403	0.578146511122383	Plants
Brapa	Macuminata	160	Brapa	PAV	15051	41403	0.363524382291138	Plants
Brapa	Macuminata	160	Brapa	multi	2271	41403	0.0548510977465401	Plants
Brapa	Macuminata	160	Brapa	1x	144	41403	0.00347800883993914	Plants
Brapa	Macuminata	160	Macuminata	PAV	28474	91526	0.311102856019055	Plants
Brapa	Macuminata	160	Macuminata	CNV	60637	91526	0.662511199003562	Plants
Brapa	Macuminata	160	Macuminata	multi	2271	91526	0.0248126215501606	Plants
Brapa	Macuminata	160	Macuminata	1x	144	91526	0.00157332342722287	Plants
Brapa	Mdomestica	108	Brapa	CNV	19394	41403	0.468420162790136	Plants
Brapa	Mdomestica	108	Brapa	PAV	13338	41403	0.322150568799362	Plants
Brapa	Mdomestica	108	Brapa	multi	6132	41403	0.148105209767408	Plants
Brapa	Mdomestica	108	Brapa	1x	2539	41403	0.0613240586430935	Plants
Brapa	Mdomestica	108	Mdomestica	PAV	13310	39328	0.33843572009764	Plants
Brapa	Mdomestica	108	Mdomestica	CNV	17347	39328	0.44108523189585	Plants
Brapa	Mdomestica	108	Mdomestica	multi	6132	39328	0.155919446704638	Plants
Brapa	Mdomestica	108	Mdomestica	1x	2539	39328	0.0645596013018714	Plants
Brapa	Mesculenta	108	Brapa	CNV	20172	41403	0.487211071661474	Plants
Brapa	Mesculenta	108	Brapa	PAV	13248	41403	0.3199768132744	Plants
Brapa	Mesculenta	108	Brapa	multi	3805	41403	0.0919015530275584	Plants
Brapa	Mesculenta	108	Brapa	1x	4178	41403	0.100910562036567	Plants
Brapa	Mesculenta	108	Mesculenta	1x	4178	29727	0.140545631917112	Plants
Brapa	Mesculenta	108	Mesculenta	PAV	8688	29727	0.29225956201433	Plants
Brapa	Mesculenta	108	Mesculenta	CNV	13056	29727	0.439196689877889	Plants
Brapa	Mesculenta	108	Mesculenta	multi	3805	29727	0.127998116190668	Plants
Brapa	Osativa	160	Brapa	CNV	20329	41403	0.491003067410574	Plants
Brapa	Osativa	160	Brapa	PAV	15106	41403	0.364852788445282	Plants
Brapa	Osativa	160	Brapa	multi	2223	41403	0.0536917614665604	Plants
Brapa	Osativa	160	Brapa	1x	3745	41403	0.0904523826775837	Plants
Brapa	Osativa	160	Osativa	CNV	11666	29387	0.396978255691292	Plants
Brapa	Osativa	160	Osativa	multi	2223	29387	0.0756456936740736	Plants
Brapa	Osativa	160	Osativa	PAV	11753	29387	0.399938748426175	Plants
Brapa	Osativa	160	Osativa	1x	3745	29387	0.12743730220846	Plants
Brapa	Ppersica	108	Brapa	CNV	21719	41403	0.524575513851653	Plants
Brapa	Ppersica	108	Brapa	PAV	13613	41403	0.328792599570079	Plants
Brapa	Ppersica	108	Brapa	1x	5161	41403	0.124652802936985	Plants
Brapa	Ppersica	108	Brapa	multi	910	41403	0.021979083641282	Plants
Brapa	Ppersica	108	Ppersica	CNV	9721	23128	0.420313040470426	Plants
Brapa	Ppersica	108	Ppersica	PAV	7336	23128	0.317191283292978	Plants
Brapa	Ppersica	108	Ppersica	multi	910	23128	0.0393462469733656	Plants
Brapa	Ppersica	108	Ppersica	1x	5161	23128	0.223149429263231	Plants
Brapa	Ptrichocarpa	108	Brapa	multi	4834	41403	0.116754824529623	Plants
Brapa	Ptrichocarpa	108	Brapa	PAV	13594	41403	0.328333695625921	Plants
Brapa	Ptrichocarpa	108	Brapa	CNV	19479	41403	0.470473154119267	Plants
Brapa	Ptrichocarpa	108	Brapa	1x	3496	41403	0.084438325725189	Plants
Brapa	Ptrichocarpa	108	Ptrichocarpa	CNV	13736	29594	0.464148138136109	Plants
Brapa	Ptrichocarpa	108	Ptrichocarpa	multi	4834	29594	0.163343921065081	Plants
Brapa	Ptrichocarpa	108	Ptrichocarpa	1x	3496	29594	0.118132053794688	Plants
Brapa	Ptrichocarpa	108	Ptrichocarpa	PAV	7528	29594	0.254375887004122	Plants
Brapa	Pvulgaris	108	Brapa	CNV	20291	41403	0.490085259522257	Plants
Brapa	Pvulgaris	108	Brapa	PAV	14158	41403	0.341955896915682	Plants
Brapa	Pvulgaris	108	Brapa	multi	2557	41403	0.0617588097480859	Plants
Brapa	Pvulgaris	108	Brapa	1x	4397	41403	0.106200033813975	Plants
Brapa	Pvulgaris	108	Pvulgaris	multi	2557	29667	0.0861900428085078	Plants
Brapa	Pvulgaris	108	Pvulgaris	PAV	11171	29667	0.376546330940102	Plants
Brapa	Pvulgaris	108	Pvulgaris	CNV	11542	29667	0.389051808406647	Plants
Brapa	Pvulgaris	108	Pvulgaris	1x	4397	29667	0.148211817844743	Plants
Brapa	Rchinensis	108	Brapa	CNV	22066	41403	0.53295654904234	Plants
Brapa	Rchinensis	108	Brapa	PAV	13278	41403	0.320701398449388	Plants
Brapa	Rchinensis	108	Brapa	1x	4770	41403	0.115209042822984	Plants
Brapa	Rchinensis	108	Brapa	multi	1289	41403	0.0311330096852885	Plants
Brapa	Rchinensis	108	Rchinensis	CNV	11891	30924	0.384523347561764	Plants
Brapa	Rchinensis	108	Rchinensis	multi	1289	30924	0.0416828353382486	Plants
Brapa	Rchinensis	108	Rchinensis	PAV	12974	30924	0.419544690208252	Plants
Brapa	Rchinensis	108	Rchinensis	1x	4770	30924	0.154249126891735	Plants
Brapa	Sbicolor	160	Brapa	CNV	19991	41403	0.482839407772384	Plants
Brapa	Sbicolor	160	Brapa	PAV	15439	41403	0.372895683887641	Plants
Brapa	Sbicolor	160	Brapa	multi	2213	41403	0.053450233074898	Plants
Brapa	Sbicolor	160	Brapa	1x	3760	41403	0.0908146752650774	Plants
Brapa	Sbicolor	160	Sbicolor	PAV	10970	28224	0.388676303854875	Plants
Brapa	Sbicolor	160	Sbicolor	CNV	11281	28224	0.399695294784581	Plants
Brapa	Sbicolor	160	Sbicolor	1x	3760	28224	0.133219954648526	Plants
Brapa	Sbicolor	160	Sbicolor	multi	2213	28224	0.0784084467120182	Plants
Brapa	Slycopersicum	118	Brapa	CNV	20358	41403	0.491703499746395	Plants
Brapa	Slycopersicum	118	Brapa	PAV	14313	41403	0.34569958698645	Plants
Brapa	Slycopersicum	118	Brapa	multi	2167	41403	0.0523392024732507	Plants
Brapa	Slycopersicum	118	Brapa	1x	4565	41403	0.110257710793904	Plants
Brapa	Slycopersicum	118	Slycopersicum	1x	4565	28591	0.159665629044105	Plants
Brapa	Slycopersicum	118	Slycopersicum	CNV	11688	28591	0.408799972019167	Plants
Brapa	Slycopersicum	118	Slycopersicum	multi	2167	28591	0.0757930817390088	Plants
Brapa	Slycopersicum	118	Slycopersicum	PAV	10171	28591	0.35574131719772	Plants
Brapa	Sviridis	160	Brapa	CNV	20188	41403	0.487597517088134	Plants
Brapa	Sviridis	160	Brapa	PAV	15217	41403	0.367533753592735	Plants
Brapa	Sviridis	160	Brapa	multi	2296	41403	0.0554549187256962	Plants
Brapa	Sviridis	160	Brapa	1x	3702	41403	0.0894138105934353	Plants
Brapa	Sviridis	160	Sviridis	CNV	11793	27562	0.427871707423264	Plants
Brapa	Sviridis	160	Sviridis	PAV	9771	27562	0.354509832377912	Plants
Brapa	Sviridis	160	Sviridis	multi	2296	27562	0.0833030984689065	Plants
Brapa	Sviridis	160	Sviridis	1x	3702	27562	0.134315361729918	Plants
Brapa	Tspeciosissima	129	Brapa	CNV	19694	41403	0.475666014540009	Plants
Brapa	Tspeciosissima	129	Brapa	PAV	14485	41403	0.349853875323044	Plants
Brapa	Tspeciosissima	129	Brapa	multi	3738	41403	0.09028331280342	Plants
Brapa	Tspeciosissima	129	Brapa	1x	3486	41403	0.0841967973335266	Plants
Brapa	Tspeciosissima	129	Tspeciosissima	CNV	12938	27481	0.470798005894982	Plants
Brapa	Tspeciosissima	129	Tspeciosissima	multi	3738	27481	0.136021251046177	Plants
Brapa	Tspeciosissima	129	Tspeciosissima	1x	3486	27481	0.126851279065536	Plants
Brapa	Tspeciosissima	129	Tspeciosissima	PAV	7319	27481	0.266329463993305	Plants
Brapa	Vvinifera	117	Brapa	CNV	21334	41403	0.515276670772649	Plants
Brapa	Vvinifera	117	Brapa	PAV	14072	41403	0.339878752747385	Plants
Brapa	Vvinifera	117	Brapa	1x	5046	41403	0.121875226432867	Plants
Brapa	Vvinifera	117	Brapa	multi	951	41403	0.022969350047098	Plants
Brapa	Vvinifera	117	Vvinifera	1x	5046	25146	0.200668098305894	Plants
Brapa	Vvinifera	117	Vvinifera	CNV	10205	25146	0.405829953074048	Plants
Brapa	Vvinifera	117	Vvinifera	multi	951	25146	0.0378191362443331	Plants
Brapa	Vvinifera	117	Vvinifera	PAV	8944	25146	0.355682812375726	Plants
Brapa	Zmays	160	Brapa	CNV	18926	41403	0.457116634060334	Plants
Brapa	Zmays	160	Brapa	PAV	15781	41403	0.381155954882496	Plants
Brapa	Zmays	160	Brapa	multi	3541	41403	0.08552520348767	Plants
Brapa	Zmays	160	Brapa	1x	3155	41403	0.0762022075694998	Plants
Brapa	Zmays	160	Zmays	CNV	14181	34270	0.413802159323023	Plants
Brapa	Zmays	160	Zmays	multi	3541	34270	0.103326524657135	Plants
Brapa	Zmays	160	Zmays	PAV	13393	34270	0.390808287131602	Plants
Brapa	Zmays	160	Zmays	1x	3155	34270	0.0920630288882404	Plants
Carabica	Acomosus	160	Acomosus	CNV	12990	22245	0.583951449763992	Plants
Carabica	Acomosus	160	Acomosus	PAV	5302	22245	0.238345695661947	Plants
Carabica	Acomosus	160	Acomosus	multi	3441	22245	0.154686446392448	Plants
Carabica	Acomosus	160	Acomosus	1x	512	22245	0.0230164081816138	Plants
Carabica	Acomosus	160	Carabica	PAV	18552	50274	0.369017782551617	Plants
Carabica	Acomosus	160	Carabica	CNV	27769	50274	0.552353104984684	Plants
Carabica	Acomosus	160	Carabica	multi	3441	50274	0.0684449218283805	Plants
Carabica	Acomosus	160	Carabica	1x	512	50274	0.0101841906353185	Plants
Carabica	Athaliana	118	Athaliana	PAV	9074	27416	0.330974613364459	Plants
Carabica	Athaliana	118	Athaliana	CNV	12965	27416	0.472899037058652	Plants
Carabica	Athaliana	118	Athaliana	multi	4788	27416	0.174642544499562	Plants
Carabica	Athaliana	118	Athaliana	1x	589	27416	0.0214838050773271	Plants
Carabica	Athaliana	118	Carabica	PAV	20719	50274	0.412121573775709	Plants
Carabica	Athaliana	118	Carabica	CNV	24178	50274	0.480924533556112	Plants
Carabica	Athaliana	118	Carabica	multi	4788	50274	0.0952380952380952	Plants
Carabica	Athaliana	118	Carabica	1x	589	50274	0.0117157974300831	Plants
Carabica	Bdistachyon	160	Bdistachyon	CNV	13075	25528	0.51218270134754	Plants
Carabica	Bdistachyon	160	Bdistachyon	PAV	8430	25528	0.330225634597305	Plants
Carabica	Bdistachyon	160	Bdistachyon	multi	3558	25528	0.13937637104356	Plants
Carabica	Bdistachyon	160	Bdistachyon	1x	465	25528	0.0182152930115951	Plants
Carabica	Bdistachyon	160	Carabica	CNV	26828	50274	0.533635676492819	Plants
Carabica	Bdistachyon	160	Carabica	PAV	19423	50274	0.386342841230059	Plants
Carabica	Bdistachyon	160	Carabica	1x	465	50274	0.00924931376059196	Plants
Carabica	Bdistachyon	160	Carabica	multi	3558	50274	0.0707721685165294	Plants
Carabica	Brapa	118	Brapa	CNV	19935	41403	0.481486848779074	Plants
Carabica	Brapa	118	Brapa	PAV	14125	41403	0.341158853223196	Plants
Carabica	Brapa	118	Brapa	multi	6993	41403	0.168900804289544	Plants
Carabica	Brapa	118	Brapa	1x	350	41403	0.0084534937081854	Plants
Carabica	Brapa	118	Carabica	PAV	20273	50274	0.403250188964475	Plants
Carabica	Brapa	118	Carabica	CNV	22658	50274	0.450690217607511	Plants
Carabica	Brapa	118	Carabica	multi	6993	50274	0.139097744360902	Plants
Carabica	Brapa	118	Carabica	1x	350	50274	0.00696184906711222	Plants
Carabica	CillinoinensisPawnee	118	Carabica	CNV	23170	50274	0.460874408242829	Plants
Carabica	CillinoinensisPawnee	118	Carabica	PAV	17366	50274	0.345427059712774	Plants
Carabica	CillinoinensisPawnee	118	Carabica	multi	9142	50274	0.181843497632971	Plants
Carabica	CillinoinensisPawnee	118	Carabica	1x	596	50274	0.0118550344114254	Plants
Carabica	CillinoinensisPawnee	118	CillinoinensisPawnee	PAV	8479	31488	0.26927718495935	Plants
Carabica	CillinoinensisPawnee	118	CillinoinensisPawnee	CNV	13271	31488	0.421462144308943	Plants
Carabica	CillinoinensisPawnee	118	CillinoinensisPawnee	1x	596	31488	0.0189278455284553	Plants
Carabica	CillinoinensisPawnee	118	CillinoinensisPawnee	multi	9142	31488	0.290332825203252	Plants
Carabica	Cjaponica	330	Carabica	PAV	19006	50274	0.378048295341528	Plants
Carabica	Cjaponica	330	Carabica	CNV	28413	50274	0.56516290726817	Plants
Carabica	Cjaponica	330	Carabica	multi	2486	50274	0.0494490193738314	Plants
Carabica	Cjaponica	330	Carabica	1x	369	50274	0.00733977801646975	Plants
Carabica	Cjaponica	330	Cjaponica	CNV	16732	41227	0.40585053484367	Plants
Carabica	Cjaponica	330	Cjaponica	multi	2486	41227	0.0603002886457904	Plants
Carabica	Cjaponica	330	Cjaponica	PAV	21640	41227	0.524898731413879	Plants
Carabica	Cjaponica	330	Cjaponica	1x	369	41227	0.00895044509665996	Plants
Carabica	Csinensis	118	Carabica	PAV	17319	50274	0.344492182838048	Plants
Carabica	Csinensis	118	Carabica	CNV	30503	50274	0.606735091697498	Plants
Carabica	Csinensis	118	Carabica	1x	796	50274	0.0158332338783467	Plants
Carabica	Csinensis	118	Carabica	multi	1656	50274	0.0329394915861081	Plants
Carabica	Csinensis	118	Csinensis	PAV	6321	23540	0.268521665250637	Plants
Carabica	Csinensis	118	Csinensis	CNV	14767	23540	0.62731520815633	Plants
Carabica	Csinensis	118	Csinensis	1x	796	23540	0.0338147833474936	Plants
Carabica	Csinensis	118	Csinensis	multi	1656	23540	0.0703483432455395	Plants
Carabica	Gmax	118	Carabica	PAV	17590	50274	0.349882643115726	Plants
Carabica	Gmax	118	Carabica	multi	12040	50274	0.239487607908661	Plants
Carabica	Gmax	118	Carabica	CNV	20307	50274	0.403926482873851	Plants
Carabica	Gmax	118	Carabica	1x	337	50274	0.00670326610176234	Plants
Carabica	Gmax	118	Gmax	multi	12040	47055	0.255870789501647	Plants
Carabica	Gmax	118	Gmax	PAV	12254	47055	0.260418659016045	Plants
Carabica	Gmax	118	Gmax	CNV	22424	47055	0.476548719583466	Plants
Carabica	Gmax	118	Gmax	1x	337	47055	0.00716183189884178	Plants
Carabica	Macuminata	160	Carabica	PAV	19250	50274	0.382901698691172	Plants
Carabica	Macuminata	160	Carabica	CNV	29035	50274	0.577535107610296	Plants
Carabica	Macuminata	160	Carabica	multi	1897	50274	0.0377332219437483	Plants
Carabica	Macuminata	160	Carabica	1x	92	50274	0.00182997175478378	Plants
Carabica	Macuminata	160	Macuminata	CNV	63061	91526	0.688995476695147	Plants
Carabica	Macuminata	160	Macuminata	PAV	26476	91526	0.289272993466337	Plants
Carabica	Macuminata	160	Macuminata	multi	1897	91526	0.0207263509822346	Plants
Carabica	Macuminata	160	Macuminata	1x	92	91526	0.00100517885628128	Plants
Carabica	Mdomestica	118	Carabica	PAV	16980	50274	0.337749134741616	Plants
Carabica	Mdomestica	118	Carabica	CNV	18076	50274	0.359549667820345	Plants
Carabica	Mdomestica	118	Carabica	multi	14733	50274	0.293054063730756	Plants
Carabica	Mdomestica	118	Carabica	1x	485	50274	0.00964713370728408	Plants
Carabica	Mdomestica	118	Mdomestica	PAV	11332	39328	0.288140764849471	Plants
Carabica	Mdomestica	118	Mdomestica	multi	14733	39328	0.374618592351505	Plants
Carabica	Mdomestica	118	Mdomestica	CNV	12778	39328	0.324908462164361	Plants
Carabica	Mdomestica	118	Mdomestica	1x	485	39328	0.0123321806346623	Plants
Carabica	Mesculenta	118	Carabica	CNV	23658	50274	0.470581214942117	Plants
Carabica	Mesculenta	118	Carabica	PAV	16807	50274	0.334307992202729	Plants
Carabica	Mesculenta	118	Carabica	multi	9195	50274	0.182897720491705	Plants
Carabica	Mesculenta	118	Carabica	1x	614	50274	0.0122130723634483	Plants
Carabica	Mesculenta	118	Mesculenta	CNV	12948	29727	0.43556362902412	Plants
Carabica	Mesculenta	118	Mesculenta	PAV	6970	29727	0.234466982877519	Plants
Carabica	Mesculenta	118	Mesculenta	multi	9195	29727	0.309314764355636	Plants
Carabica	Mesculenta	118	Mesculenta	1x	614	29727	0.0206546237427255	Plants
Carabica	Osativa	160	Carabica	CNV	27360	50274	0.54421768707483	Plants
Carabica	Osativa	160	Carabica	PAV	18659	50274	0.37114611926642	Plants
Carabica	Osativa	160	Carabica	multi	3782	50274	0.0752277519194812	Plants
Carabica	Osativa	160	Carabica	1x	473	50274	0.00940844173926881	Plants
Carabica	Osativa	160	Osativa	CNV	14167	29387	0.482083914656141	Plants
Carabica	Osativa	160	Osativa	multi	3782	29387	0.128696362337088	Plants
Carabica	Osativa	160	Osativa	PAV	10965	29387	0.373124170551604	Plants
Carabica	Osativa	160	Osativa	1x	473	29387	0.0160955524551673	Plants
Carabica	Ppersica	118	Carabica	PAV	17445	50274	0.346998448502208	Plants
Carabica	Ppersica	118	Carabica	CNV	30326	50274	0.603214385169272	Plants
Carabica	Ppersica	118	Carabica	multi	1707	50274	0.0339539324501731	Plants
Carabica	Ppersica	118	Carabica	1x	796	50274	0.0158332338783467	Plants
Carabica	Ppersica	118	Ppersica	CNV	14635	23128	0.6327827741266	Plants
Carabica	Ppersica	118	Ppersica	multi	1707	23128	0.073806641300588	Plants
Carabica	Ppersica	118	Ppersica	PAV	5990	23128	0.258993427879626	Plants
Carabica	Ppersica	118	Ppersica	1x	796	23128	0.0344171566931858	Plants
Carabica	Ptrichocarpa	118	Carabica	PAV	17796	50274	0.353980188566655	Plants
Carabica	Ptrichocarpa	118	Carabica	multi	11987	50274	0.238433385049926	Plants
Carabica	Ptrichocarpa	118	Carabica	CNV	19984	50274	0.397501690734773	Plants
Carabica	Ptrichocarpa	118	Carabica	1x	507	50274	0.0100847356486454	Plants
Carabica	Ptrichocarpa	118	Ptrichocarpa	CNV	11148	29594	0.376697979320132	Plants
Carabica	Ptrichocarpa	118	Ptrichocarpa	multi	11987	29594	0.405048320605528	Plants
Carabica	Ptrichocarpa	118	Ptrichocarpa	1x	507	29594	0.0171318510508887	Plants
Carabica	Ptrichocarpa	118	Ptrichocarpa	PAV	5952	29594	0.201121849023451	Plants
Carabica	Pvulgaris	118	Carabica	PAV	18964	50274	0.377212873453475	Plants
Carabica	Pvulgaris	118	Carabica	CNV	24333	50274	0.484007638142977	Plants
Carabica	Pvulgaris	118	Carabica	multi	6324	50274	0.125790667144051	Plants
Carabica	Pvulgaris	118	Carabica	1x	653	50274	0.012988821259498	Plants
Carabica	Pvulgaris	118	Pvulgaris	multi	6324	29667	0.213166144200627	Plants
Carabica	Pvulgaris	118	Pvulgaris	PAV	8451	29667	0.284861967843058	Plants
Carabica	Pvulgaris	118	Pvulgaris	CNV	14239	29667	0.479960899315738	Plants
Carabica	Pvulgaris	118	Pvulgaris	1x	653	29667	0.0220109886405771	Plants
Carabica	Rchinensis	118	Carabica	PAV	17184	50274	0.341806898197876	Plants
Carabica	Rchinensis	118	Carabica	CNV	29847	50274	0.593686597445996	Plants
Carabica	Rchinensis	118	Carabica	multi	2549	50274	0.0507021522059116	Plants
Carabica	Rchinensis	118	Carabica	1x	694	50274	0.0138043521502168	Plants
Carabica	Rchinensis	118	Rchinensis	CNV	16309	30924	0.527389729659811	Plants
Carabica	Rchinensis	118	Rchinensis	PAV	11372	30924	0.367740266459708	Plants
Carabica	Rchinensis	118	Rchinensis	multi	2549	30924	0.0824278877247445	Plants
Carabica	Rchinensis	118	Rchinensis	1x	694	30924	0.0224421161557366	Plants
Carabica	Sbicolor	160	Carabica	CNV	26704	50274	0.531169192823328	Plants
Carabica	Sbicolor	160	Carabica	PAV	19419	50274	0.386263277240721	Plants
Carabica	Sbicolor	160	Carabica	multi	3678	50274	0.0731590881966822	Plants
Carabica	Sbicolor	160	Carabica	1x	473	50274	0.00940844173926881	Plants
Carabica	Sbicolor	160	Sbicolor	PAV	10378	28224	0.367701247165533	Plants
Carabica	Sbicolor	160	Sbicolor	CNV	13695	28224	0.485225340136054	Plants
Carabica	Sbicolor	160	Sbicolor	multi	3678	28224	0.13031462585034	Plants
Carabica	Sbicolor	160	Sbicolor	1x	473	28224	0.0167587868480726	Plants
Carabica	Slycopersicum	80	Carabica	PAV	15554	50274	0.309384572542467	Plants
Carabica	Slycopersicum	80	Carabica	multi	5146	50274	0.102359072283884	Plants
Carabica	Slycopersicum	80	Carabica	CNV	28834	50274	0.57353701714604	Plants
Carabica	Slycopersicum	80	Carabica	1x	740	50274	0.0147193380276087	Plants
Carabica	Slycopersicum	80	Slycopersicum	CNV	15696	28591	0.548983945996992	Plants
Carabica	Slycopersicum	80	Slycopersicum	multi	5146	28591	0.179986709104264	Plants
Carabica	Slycopersicum	80	Slycopersicum	PAV	7009	28591	0.245147074254136	Plants
Carabica	Slycopersicum	80	Slycopersicum	1x	740	28591	0.0258822706446084	Plants
Carabica	Sviridis	160	Carabica	CNV	26368	50274	0.524485817718901	Plants
Carabica	Sviridis	160	Carabica	PAV	19436	50274	0.386601424195409	Plants
Carabica	Sviridis	160	Carabica	multi	3997	50274	0.0795043163464216	Plants
Carabica	Sviridis	160	Carabica	1x	473	50274	0.00940844173926881	Plants
Carabica	Sviridis	160	Sviridis	multi	3997	27562	0.145018503737029	Plants
Carabica	Sviridis	160	Sviridis	PAV	9128	27562	0.33118061098614	Plants
Carabica	Sviridis	160	Sviridis	CNV	13964	27562	0.50663957622814	Plants
Carabica	Sviridis	160	Sviridis	1x	473	27562	0.0171613090486902	Plants
Carabica	Tspeciosissima	129	Carabica	CNV	24538	50274	0.488085292596571	Plants
Carabica	Tspeciosissima	129	Carabica	PAV	17573	50274	0.349544496161038	Plants
Carabica	Tspeciosissima	129	Carabica	multi	7705	50274	0.153260134463142	Plants
Carabica	Tspeciosissima	129	Carabica	1x	458	50274	0.00911007677924971	Plants
Carabica	Tspeciosissima	129	Tspeciosissima	CNV	13347	27481	0.485681015974673	Plants
Carabica	Tspeciosissima	129	Tspeciosissima	multi	7705	27481	0.280375532185874	Plants
Carabica	Tspeciosissima	129	Tspeciosissima	PAV	5971	27481	0.217277391652414	Plants
Carabica	Tspeciosissima	129	Tspeciosissima	1x	458	27481	0.0166660601870383	Plants
Carabica	Vvinifera	118	Carabica	PAV	16977	50274	0.337689461749612	Plants
Carabica	Vvinifera	118	Carabica	CNV	30741	50274	0.611469149063134	Plants
Carabica	Vvinifera	118	Carabica	multi	1820	50274	0.0362016151489836	Plants
Carabica	Vvinifera	118	Carabica	1x	736	50274	0.0146397740382703	Plants
Carabica	Vvinifera	118	Vvinifera	PAV	6782	25146	0.26970492324823	Plants
Carabica	Vvinifera	118	Vvinifera	CNV	15808	25146	0.628648691640818	Plants
Carabica	Vvinifera	118	Vvinifera	1x	736	25146	0.0292690686391474	Plants
Carabica	Vvinifera	118	Vvinifera	multi	1820	25146	0.0723773164718047	Plants
Carabica	Zmays	160	Carabica	CNV	24414	50274	0.48561880892708	Plants
Carabica	Zmays	160	Carabica	PAV	20059	50274	0.398993515534869	Plants
Carabica	Zmays	160	Carabica	multi	5434	50274	0.108087679516251	Plants
Carabica	Zmays	160	Carabica	1x	367	50274	0.00729999602180053	Plants
Carabica	Zmays	160	Zmays	CNV	15722	34270	0.458768602276043	Plants
Carabica	Zmays	160	Zmays	multi	5434	34270	0.158564341990079	Plants
Carabica	Zmays	160	Zmays	1x	367	34270	0.010709074992705	Plants
Carabica	Zmays	160	Zmays	PAV	12747	34270	0.371957980741173	Plants
CillinoinensisPawnee	Acomosus	160	Acomosus	1x	5224	22245	0.234839289728029	Plants
CillinoinensisPawnee	Acomosus	160	Acomosus	PAV	5313	22245	0.238840188806473	Plants
CillinoinensisPawnee	Acomosus	160	Acomosus	multi	2395	22245	0.107664643740166	Plants
CillinoinensisPawnee	Acomosus	160	Acomosus	CNV	9313	22245	0.418655877725332	Plants
CillinoinensisPawnee	Acomosus	160	CillinoinensisPawnee	PAV	9872	31488	0.313516260162602	Plants
CillinoinensisPawnee	Acomosus	160	CillinoinensisPawnee	1x	5224	31488	0.165904471544715	Plants
CillinoinensisPawnee	Acomosus	160	CillinoinensisPawnee	CNV	13997	31488	0.444518546747968	Plants
CillinoinensisPawnee	Acomosus	160	CillinoinensisPawnee	multi	2395	31488	0.0760607215447155	Plants
CillinoinensisPawnee	Athaliana	108	Athaliana	PAV	8865	27416	0.323351327691859	Plants
CillinoinensisPawnee	Athaliana	108	Athaliana	CNV	9349	27416	0.341005252407353	Plants
CillinoinensisPawnee	Athaliana	108	Athaliana	1x	6024	27416	0.219725707615991	Plants
CillinoinensisPawnee	Athaliana	108	Athaliana	multi	3178	27416	0.115917712284797	Plants
CillinoinensisPawnee	Athaliana	108	CillinoinensisPawnee	PAV	10561	31488	0.335397611788618	Plants
CillinoinensisPawnee	Athaliana	108	CillinoinensisPawnee	1x	6024	31488	0.191310975609756	Plants
CillinoinensisPawnee	Athaliana	108	CillinoinensisPawnee	CNV	11725	31488	0.372364075203252	Plants
CillinoinensisPawnee	Athaliana	108	CillinoinensisPawnee	multi	3178	31488	0.100927337398374	Plants
CillinoinensisPawnee	Bdistachyon	160	Bdistachyon	CNV	9375	25528	0.367243810717643	Plants
CillinoinensisPawnee	Bdistachyon	160	Bdistachyon	PAV	8497	25528	0.3328502036979	Plants
CillinoinensisPawnee	Bdistachyon	160	Bdistachyon	1x	4969	25528	0.194649012848637	Plants
CillinoinensisPawnee	Bdistachyon	160	Bdistachyon	multi	2687	25528	0.105256972735819	Plants
CillinoinensisPawnee	Bdistachyon	160	CillinoinensisPawnee	PAV	10549	31488	0.335016514227642	Plants
CillinoinensisPawnee	Bdistachyon	160	CillinoinensisPawnee	CNV	13283	31488	0.421843241869919	Plants
CillinoinensisPawnee	Bdistachyon	160	CillinoinensisPawnee	1x	4969	31488	0.157806148373984	Plants
CillinoinensisPawnee	Bdistachyon	160	CillinoinensisPawnee	multi	2687	31488	0.0853340955284553	Plants
CillinoinensisPawnee	Brapa	108	Brapa	CNV	19774	41403	0.477598241673309	Plants
CillinoinensisPawnee	Brapa	108	Brapa	PAV	13837	41403	0.334202835543318	Plants
CillinoinensisPawnee	Brapa	108	Brapa	multi	3718	41403	0.0898002560200952	Plants
CillinoinensisPawnee	Brapa	108	Brapa	1x	4074	41403	0.098398666763278	Plants
CillinoinensisPawnee	Brapa	108	CillinoinensisPawnee	PAV	10410	31488	0.330602134146342	Plants
CillinoinensisPawnee	Brapa	108	CillinoinensisPawnee	CNV	13286	31488	0.421938516260163	Plants
CillinoinensisPawnee	Brapa	108	CillinoinensisPawnee	1x	4074	31488	0.12938262195122	Plants
CillinoinensisPawnee	Brapa	108	CillinoinensisPawnee	multi	3718	31488	0.118076727642276	Plants
CillinoinensisPawnee	Carabica	118	Carabica	CNV	23170	50274	0.460874408242829	Plants
CillinoinensisPawnee	Carabica	118	Carabica	PAV	17366	50274	0.345427059712774	Plants
CillinoinensisPawnee	Carabica	118	Carabica	multi	9142	50274	0.181843497632971	Plants
CillinoinensisPawnee	Carabica	118	Carabica	1x	596	50274	0.0118550344114254	Plants
CillinoinensisPawnee	Carabica	118	CillinoinensisPawnee	PAV	8479	31488	0.26927718495935	Plants
CillinoinensisPawnee	Carabica	118	CillinoinensisPawnee	CNV	13271	31488	0.421462144308943	Plants
CillinoinensisPawnee	Carabica	118	CillinoinensisPawnee	1x	596	31488	0.0189278455284553	Plants
CillinoinensisPawnee	Carabica	118	CillinoinensisPawnee	multi	9142	31488	0.290332825203252	Plants
CillinoinensisPawnee	Cjaponica	330	CillinoinensisPawnee	PAV	10022	31488	0.318279979674797	Plants
CillinoinensisPawnee	Cjaponica	330	CillinoinensisPawnee	CNV	15322	31488	0.486598069105691	Plants
CillinoinensisPawnee	Cjaponica	330	CillinoinensisPawnee	1x	4430	31488	0.140688516260163	Plants
CillinoinensisPawnee	Cjaponica	330	CillinoinensisPawnee	multi	1714	31488	0.0544334349593496	Plants
CillinoinensisPawnee	Cjaponica	330	Cjaponica	CNV	13129	41227	0.318456351420186	Plants
CillinoinensisPawnee	Cjaponica	330	Cjaponica	multi	1714	41227	0.0415746961942416	Plants
CillinoinensisPawnee	Cjaponica	330	Cjaponica	PAV	21954	41227	0.53251509932811	Plants
CillinoinensisPawnee	Cjaponica	330	Cjaponica	1x	4430	41227	0.107453853057462	Plants
CillinoinensisPawnee	Csinensis	108	CillinoinensisPawnee	PAV	7824	31488	0.248475609756098	Plants
CillinoinensisPawnee	Csinensis	108	CillinoinensisPawnee	CNV	14792	31488	0.469766260162602	Plants
CillinoinensisPawnee	Csinensis	108	CillinoinensisPawnee	1x	8198	31488	0.260353150406504	Plants
CillinoinensisPawnee	Csinensis	108	CillinoinensisPawnee	multi	674	31488	0.0214049796747968	Plants
CillinoinensisPawnee	Csinensis	108	Csinensis	CNV	8939	23540	0.379736618521665	Plants
CillinoinensisPawnee	Csinensis	108	Csinensis	1x	8198	23540	0.348258283772302	Plants
CillinoinensisPawnee	Csinensis	108	Csinensis	PAV	5729	23540	0.243372982158029	Plants
CillinoinensisPawnee	Csinensis	108	Csinensis	multi	674	23540	0.0286321155480034	Plants
CillinoinensisPawnee	Gmax	108	CillinoinensisPawnee	PAV	8207	31488	0.260638973577236	Plants
CillinoinensisPawnee	Gmax	108	CillinoinensisPawnee	CNV	15699	31488	0.498570884146342	Plants
CillinoinensisPawnee	Gmax	108	CillinoinensisPawnee	multi	5184	31488	0.164634146341463	Plants
CillinoinensisPawnee	Gmax	108	CillinoinensisPawnee	1x	2398	31488	0.0761559959349594	Plants
CillinoinensisPawnee	Gmax	108	Gmax	CNV	28027	47055	0.595622144299224	Plants
CillinoinensisPawnee	Gmax	108	Gmax	PAV	11446	47055	0.243247263840187	Plants
CillinoinensisPawnee	Gmax	108	Gmax	multi	5184	47055	0.110168951227287	Plants
CillinoinensisPawnee	Gmax	108	Gmax	1x	2398	47055	0.0509616406333015	Plants
CillinoinensisPawnee	Macuminata	160	CillinoinensisPawnee	PAV	10068	31488	0.319740853658537	Plants
CillinoinensisPawnee	Macuminata	160	CillinoinensisPawnee	CNV	20109	31488	0.638624237804878	Plants
CillinoinensisPawnee	Macuminata	160	CillinoinensisPawnee	multi	1127	31488	0.035791412601626	Plants
CillinoinensisPawnee	Macuminata	160	CillinoinensisPawnee	1x	184	31488	0.00584349593495935	Plants
CillinoinensisPawnee	Macuminata	160	Macuminata	PAV	25607	91526	0.279778423617333	Plants
CillinoinensisPawnee	Macuminata	160	Macuminata	CNV	64608	91526	0.705897777680659	Plants
CillinoinensisPawnee	Macuminata	160	Macuminata	multi	1127	91526	0.0123134409894456	Plants
CillinoinensisPawnee	Macuminata	160	Macuminata	1x	184	91526	0.00201035771256255	Plants
CillinoinensisPawnee	Mdomestica	108	CillinoinensisPawnee	PAV	7844	31488	0.249110772357724	Plants
CillinoinensisPawnee	Mdomestica	108	CillinoinensisPawnee	CNV	11366	31488	0.360962906504065	Plants
CillinoinensisPawnee	Mdomestica	108	CillinoinensisPawnee	1x	3819	31488	0.121284298780488	Plants
CillinoinensisPawnee	Mdomestica	108	CillinoinensisPawnee	multi	8459	31488	0.268642022357724	Plants
CillinoinensisPawnee	Mdomestica	108	Mdomestica	PAV	10682	39328	0.271613100081367	Plants
CillinoinensisPawnee	Mdomestica	108	Mdomestica	multi	8459	39328	0.215088486574451	Plants
CillinoinensisPawnee	Mdomestica	108	Mdomestica	CNV	16368	39328	0.416192026037429	Plants
CillinoinensisPawnee	Mdomestica	108	Mdomestica	1x	3819	39328	0.0971063873067535	Plants
CillinoinensisPawnee	Mesculenta	108	CillinoinensisPawnee	CNV	11214	31488	0.356135670731707	Plants
CillinoinensisPawnee	Mesculenta	108	CillinoinensisPawnee	PAV	7387	31488	0.234597306910569	Plants
CillinoinensisPawnee	Mesculenta	108	CillinoinensisPawnee	1x	6520	31488	0.207063008130081	Plants
CillinoinensisPawnee	Mesculenta	108	CillinoinensisPawnee	multi	6367	31488	0.202204014227642	Plants
CillinoinensisPawnee	Mesculenta	108	Mesculenta	1x	6520	29727	0.219329229320147	Plants
CillinoinensisPawnee	Mesculenta	108	Mesculenta	PAV	6426	29727	0.216167120799273	Plants
CillinoinensisPawnee	Mesculenta	108	Mesculenta	CNV	10414	29727	0.35032125676994	Plants
CillinoinensisPawnee	Mesculenta	108	Mesculenta	multi	6367	29727	0.21418239311064	Plants
CillinoinensisPawnee	Osativa	160	CillinoinensisPawnee	PAV	9871	31488	0.31348450203252	Plants
CillinoinensisPawnee	Osativa	160	CillinoinensisPawnee	1x	4906	31488	0.155805386178862	Plants
CillinoinensisPawnee	Osativa	160	CillinoinensisPawnee	CNV	13874	31488	0.440612296747968	Plants
CillinoinensisPawnee	Osativa	160	CillinoinensisPawnee	multi	2837	31488	0.0900978150406504	Plants
CillinoinensisPawnee	Osativa	160	Osativa	multi	2837	29387	0.0965392860788784	Plants
CillinoinensisPawnee	Osativa	160	Osativa	CNV	10496	29387	0.357164732704938	Plants
CillinoinensisPawnee	Osativa	160	Osativa	PAV	11148	29387	0.379351413890496	Plants
CillinoinensisPawnee	Osativa	160	Osativa	1x	4906	29387	0.166944567325688	Plants
CillinoinensisPawnee	Ppersica	108	CillinoinensisPawnee	PAV	7688	31488	0.244156504065041	Plants
CillinoinensisPawnee	Ppersica	108	CillinoinensisPawnee	1x	8339	31488	0.264831046747968	Plants
CillinoinensisPawnee	Ppersica	108	CillinoinensisPawnee	CNV	14828	31488	0.470909552845528	Plants
CillinoinensisPawnee	Ppersica	108	CillinoinensisPawnee	multi	633	31488	0.0201028963414634	Plants
CillinoinensisPawnee	Ppersica	108	Ppersica	multi	633	23128	0.0273694223452093	Plants
CillinoinensisPawnee	Ppersica	108	Ppersica	1x	8339	23128	0.360558630231754	Plants
CillinoinensisPawnee	Ppersica	108	Ppersica	PAV	5208	23128	0.225181598062954	Plants
CillinoinensisPawnee	Ppersica	108	Ppersica	CNV	8948	23128	0.386890349360083	Plants
CillinoinensisPawnee	Ptrichocarpa	108	CillinoinensisPawnee	CNV	10452	31488	0.331935975609756	Plants
CillinoinensisPawnee	Ptrichocarpa	108	CillinoinensisPawnee	PAV	8180	31488	0.259781504065041	Plants
CillinoinensisPawnee	Ptrichocarpa	108	CillinoinensisPawnee	1x	5321	31488	0.168985010162602	Plants
CillinoinensisPawnee	Ptrichocarpa	108	CillinoinensisPawnee	multi	7535	31488	0.239297510162602	Plants
CillinoinensisPawnee	Ptrichocarpa	108	Ptrichocarpa	CNV	11509	29594	0.388896397918497	Plants
CillinoinensisPawnee	Ptrichocarpa	108	Ptrichocarpa	1x	5321	29594	0.17979995945124	Plants
CillinoinensisPawnee	Ptrichocarpa	108	Ptrichocarpa	PAV	5229	29594	0.176691221193485	Plants
CillinoinensisPawnee	Ptrichocarpa	108	Ptrichocarpa	multi	7535	29594	0.254612421436778	Plants
CillinoinensisPawnee	Pvulgaris	108	CillinoinensisPawnee	PAV	8987	31488	0.28541031504065	Plants
CillinoinensisPawnee	Pvulgaris	108	CillinoinensisPawnee	1x	6702	31488	0.212842987804878	Plants
CillinoinensisPawnee	Pvulgaris	108	CillinoinensisPawnee	multi	4499	31488	0.142879827235772	Plants
CillinoinensisPawnee	Pvulgaris	108	CillinoinensisPawnee	CNV	11300	31488	0.358866869918699	Plants
CillinoinensisPawnee	Pvulgaris	108	Pvulgaris	multi	4499	29667	0.151649981460882	Plants
CillinoinensisPawnee	Pvulgaris	108	Pvulgaris	PAV	8970	29667	0.302356153301648	Plants
CillinoinensisPawnee	Pvulgaris	108	Pvulgaris	CNV	9496	29667	0.320086291165268	Plants
CillinoinensisPawnee	Pvulgaris	108	Pvulgaris	1x	6702	29667	0.225907574072201	Plants
CillinoinensisPawnee	Rchinensis	108	CillinoinensisPawnee	PAV	7764	31488	0.24657012195122	Plants
CillinoinensisPawnee	Rchinensis	108	CillinoinensisPawnee	CNV	15015	31488	0.476848323170732	Plants
CillinoinensisPawnee	Rchinensis	108	CillinoinensisPawnee	1x	7648	31488	0.242886178861789	Plants
CillinoinensisPawnee	Rchinensis	108	CillinoinensisPawnee	multi	1061	31488	0.0336953760162602	Plants
CillinoinensisPawnee	Rchinensis	108	Rchinensis	CNV	11546	30924	0.373366964170224	Plants
CillinoinensisPawnee	Rchinensis	108	Rchinensis	1x	7648	30924	0.247316000517398	Plants
CillinoinensisPawnee	Rchinensis	108	Rchinensis	PAV	10669	30924	0.345007114215496	Plants
CillinoinensisPawnee	Rchinensis	108	Rchinensis	multi	1061	30924	0.0343099210968827	Plants
CillinoinensisPawnee	Sbicolor	160	CillinoinensisPawnee	PAV	10412	31488	0.330665650406504	Plants
CillinoinensisPawnee	Sbicolor	160	CillinoinensisPawnee	1x	4956	31488	0.157393292682927	Plants
CillinoinensisPawnee	Sbicolor	160	CillinoinensisPawnee	CNV	13468	31488	0.427718495934959	Plants
CillinoinensisPawnee	Sbicolor	160	CillinoinensisPawnee	multi	2652	31488	0.0842225609756098	Plants
CillinoinensisPawnee	Sbicolor	160	Sbicolor	PAV	10511	28224	0.372413548752834	Plants
CillinoinensisPawnee	Sbicolor	160	Sbicolor	multi	2652	28224	0.0939625850340136	Plants
CillinoinensisPawnee	Sbicolor	160	Sbicolor	1x	4956	28224	0.175595238095238	Plants
CillinoinensisPawnee	Sbicolor	160	Sbicolor	CNV	10105	28224	0.358028628117914	Plants
CillinoinensisPawnee	Slycopersicum	118	CillinoinensisPawnee	PAV	9247	31488	0.293667428861789	Plants
CillinoinensisPawnee	Slycopersicum	118	CillinoinensisPawnee	CNV	12578	31488	0.399453760162602	Plants
CillinoinensisPawnee	Slycopersicum	118	CillinoinensisPawnee	1x	6593	31488	0.209381351626016	Plants
CillinoinensisPawnee	Slycopersicum	118	CillinoinensisPawnee	multi	3070	31488	0.0974974593495935	Plants
CillinoinensisPawnee	Slycopersicum	118	Slycopersicum	CNV	9611	28591	0.336154734007205	Plants
CillinoinensisPawnee	Slycopersicum	118	Slycopersicum	multi	3070	28591	0.107376447133713	Plants
CillinoinensisPawnee	Slycopersicum	118	Slycopersicum	PAV	9317	28591	0.325871777832185	Plants
CillinoinensisPawnee	Slycopersicum	118	Slycopersicum	1x	6593	28591	0.230597041026897	Plants
CillinoinensisPawnee	Sviridis	160	CillinoinensisPawnee	PAV	10445	31488	0.331713668699187	Plants
CillinoinensisPawnee	Sviridis	160	CillinoinensisPawnee	1x	4840	31488	0.153709349593496	Plants
CillinoinensisPawnee	Sviridis	160	CillinoinensisPawnee	CNV	13380	31488	0.424923780487805	Plants
CillinoinensisPawnee	Sviridis	160	CillinoinensisPawnee	multi	2823	31488	0.0896532012195122	Plants
CillinoinensisPawnee	Sviridis	160	Sviridis	CNV	10595	27562	0.384406066323199	Plants
CillinoinensisPawnee	Sviridis	160	Sviridis	PAV	9304	27562	0.337566214353095	Plants
CillinoinensisPawnee	Sviridis	160	Sviridis	1x	4840	27562	0.175604092591249	Plants
CillinoinensisPawnee	Sviridis	160	Sviridis	multi	2823	27562	0.102423626732458	Plants
CillinoinensisPawnee	Tspeciosissima	129	CillinoinensisPawnee	PAV	8770	31488	0.278518800813008	Plants
CillinoinensisPawnee	Tspeciosissima	129	CillinoinensisPawnee	1x	4776	31488	0.151676829268293	Plants
CillinoinensisPawnee	Tspeciosissima	129	CillinoinensisPawnee	CNV	13022	31488	0.413554369918699	Plants
CillinoinensisPawnee	Tspeciosissima	129	CillinoinensisPawnee	multi	4920	31488	0.15625	Plants
CillinoinensisPawnee	Tspeciosissima	129	Tspeciosissima	CNV	12037	27481	0.43801171718642	Plants
CillinoinensisPawnee	Tspeciosissima	129	Tspeciosissima	multi	4920	27481	0.179032786288709	Plants
CillinoinensisPawnee	Tspeciosissima	129	Tspeciosissima	1x	4776	27481	0.173792802299771	Plants
CillinoinensisPawnee	Tspeciosissima	129	Tspeciosissima	PAV	5748	27481	0.209162694225101	Plants
CillinoinensisPawnee	Vvinifera	117	CillinoinensisPawnee	PAV	7836	31488	0.248856707317073	Plants
CillinoinensisPawnee	Vvinifera	117	CillinoinensisPawnee	CNV	14627	31488	0.464526168699187	Plants
CillinoinensisPawnee	Vvinifera	117	CillinoinensisPawnee	1x	8120	31488	0.257876016260163	Plants
CillinoinensisPawnee	Vvinifera	117	CillinoinensisPawnee	multi	905	31488	0.0287411077235772	Plants
CillinoinensisPawnee	Vvinifera	117	Vvinifera	1x	8120	25146	0.322914181181898	Plants
CillinoinensisPawnee	Vvinifera	117	Vvinifera	CNV	9388	25146	0.373339696174342	Plants
CillinoinensisPawnee	Vvinifera	117	Vvinifera	PAV	6733	25146	0.267756303189374	Plants
CillinoinensisPawnee	Vvinifera	117	Vvinifera	multi	905	25146	0.0359898194543864	Plants
CillinoinensisPawnee	Zmays	160	CillinoinensisPawnee	PAV	10864	31488	0.345020325203252	Plants
CillinoinensisPawnee	Zmays	160	CillinoinensisPawnee	CNV	12874	31488	0.408854166666667	Plants
CillinoinensisPawnee	Zmays	160	CillinoinensisPawnee	1x	4062	31488	0.129001524390244	Plants
CillinoinensisPawnee	Zmays	160	CillinoinensisPawnee	multi	3688	31488	0.117123983739837	Plants
CillinoinensisPawnee	Zmays	160	Zmays	1x	4062	34270	0.118529325941056	Plants
CillinoinensisPawnee	Zmays	160	Zmays	multi	3688	34270	0.107615990662387	Plants
CillinoinensisPawnee	Zmays	160	Zmays	CNV	13660	34270	0.398599358039101	Plants
CillinoinensisPawnee	Zmays	160	Zmays	PAV	12860	34270	0.375255325357456	Plants
Cjaponica	Acomosus	330	Acomosus	1x	5527	22245	0.248460328163632	Plants
Cjaponica	Acomosus	330	Acomosus	CNV	9139	22245	0.410833895257361	Plants
Cjaponica	Acomosus	330	Acomosus	PAV	6228	22245	0.279973027646662	Plants
Cjaponica	Acomosus	330	Acomosus	multi	1351	22245	0.0607327489323443	Plants
Cjaponica	Acomosus	330	Cjaponica	CNV	11795	41227	0.28609891575909	Plants
Cjaponica	Acomosus	330	Cjaponica	1x	5527	41227	0.134062628859728	Plants
Cjaponica	Acomosus	330	Cjaponica	PAV	22554	41227	0.547068668590972	Plants
Cjaponica	Acomosus	330	Cjaponica	multi	1351	41227	0.0327697867902103	Plants
Cjaponica	Athaliana	330	Athaliana	PAV	10220	27416	0.372775021885031	Plants
Cjaponica	Athaliana	330	Athaliana	CNV	10761	27416	0.392508024511234	Plants
Cjaponica	Athaliana	330	Athaliana	1x	5076	27416	0.185147359206303	Plants
Cjaponica	Athaliana	330	Athaliana	multi	1359	27416	0.0495695943974322	Plants
Cjaponica	Athaliana	330	Cjaponica	multi	1359	41227	0.0329638343803818	Plants
Cjaponica	Athaliana	330	Cjaponica	PAV	23565	41227	0.571591432798894	Plants
Cjaponica	Athaliana	330	Cjaponica	1x	5076	41227	0.12312319596381	Plants
Cjaponica	Athaliana	330	Cjaponica	CNV	11227	41227	0.272321536856914	Plants
Cjaponica	Bdistachyon	330	Bdistachyon	1x	5301	25528	0.207654340332184	Plants
Cjaponica	Bdistachyon	330	Bdistachyon	multi	1239	25528	0.0485349420244438	Plants
Cjaponica	Bdistachyon	330	Bdistachyon	CNV	9719	25528	0.380719210278909	Plants
Cjaponica	Bdistachyon	330	Bdistachyon	PAV	9269	25528	0.363091507364463	Plants
Cjaponica	Bdistachyon	330	Cjaponica	CNV	11647	41227	0.282509035340917	Plants
Cjaponica	Bdistachyon	330	Cjaponica	multi	1239	41227	0.0300531205278094	Plants
Cjaponica	Bdistachyon	330	Cjaponica	1x	5301	41227	0.128580784437383	Plants
Cjaponica	Bdistachyon	330	Cjaponica	PAV	23040	41227	0.55885705969389	Plants
Cjaponica	Brapa	330	Brapa	CNV	20839	41403	0.503321015385359	Plants
Cjaponica	Brapa	330	Brapa	PAV	15889	41403	0.383764461512451	Plants
Cjaponica	Brapa	330	Brapa	multi	1418	41403	0.034248725937734	Plants
Cjaponica	Brapa	330	Brapa	1x	3257	41403	0.0786657971644567	Plants
Cjaponica	Brapa	330	Cjaponica	CNV	13233	41227	0.320978970092415	Plants
Cjaponica	Brapa	330	Cjaponica	PAV	23319	41227	0.565624469401121	Plants
Cjaponica	Brapa	330	Cjaponica	1x	3257	41227	0.0790016251485677	Plants
Cjaponica	Brapa	330	Cjaponica	multi	1418	41227	0.0343949353578965	Plants
Cjaponica	Carabica	330	Carabica	PAV	19006	50274	0.378048295341528	Plants
Cjaponica	Carabica	330	Carabica	CNV	28413	50274	0.56516290726817	Plants
Cjaponica	Carabica	330	Carabica	multi	2486	50274	0.0494490193738314	Plants
Cjaponica	Carabica	330	Carabica	1x	369	50274	0.00733977801646975	Plants
Cjaponica	Carabica	330	Cjaponica	CNV	16732	41227	0.40585053484367	Plants
Cjaponica	Carabica	330	Cjaponica	multi	2486	41227	0.0603002886457904	Plants
Cjaponica	Carabica	330	Cjaponica	PAV	21640	41227	0.524898731413879	Plants
Cjaponica	Carabica	330	Cjaponica	1x	369	41227	0.00895044509665996	Plants
Cjaponica	CillinoinensisPawnee	330	CillinoinensisPawnee	PAV	10022	31488	0.318279979674797	Plants
Cjaponica	CillinoinensisPawnee	330	CillinoinensisPawnee	CNV	15322	31488	0.486598069105691	Plants
Cjaponica	CillinoinensisPawnee	330	CillinoinensisPawnee	1x	4430	31488	0.140688516260163	Plants
Cjaponica	CillinoinensisPawnee	330	CillinoinensisPawnee	multi	1714	31488	0.0544334349593496	Plants
Cjaponica	CillinoinensisPawnee	330	Cjaponica	CNV	13129	41227	0.318456351420186	Plants
Cjaponica	CillinoinensisPawnee	330	Cjaponica	multi	1714	41227	0.0415746961942416	Plants
Cjaponica	CillinoinensisPawnee	330	Cjaponica	PAV	21954	41227	0.53251509932811	Plants
Cjaponica	CillinoinensisPawnee	330	Cjaponica	1x	4430	41227	0.107453853057462	Plants
Cjaponica	Csinensis	330	Cjaponica	CNV	11981	41227	0.290610522230577	Plants
Cjaponica	Csinensis	330	Cjaponica	PAV	22004	41227	0.533727896766682	Plants
Cjaponica	Csinensis	330	Cjaponica	1x	6044	41227	0.14660295437456	Plants
Cjaponica	Csinensis	330	Cjaponica	multi	1198	41227	0.0290586266281806	Plants
Cjaponica	Csinensis	330	Csinensis	CNV	8996	23540	0.382158028887001	Plants
Cjaponica	Csinensis	330	Csinensis	PAV	7302	23540	0.310195412064571	Plants
Cjaponica	Csinensis	330	Csinensis	multi	1198	23540	0.05089209855565	Plants
Cjaponica	Csinensis	330	Csinensis	1x	6044	23540	0.256754460492778	Plants
Cjaponica	Gmax	330	Cjaponica	CNV	16318	41227	0.395808572052296	Plants
Cjaponica	Gmax	330	Cjaponica	multi	1746	41227	0.0423508865549276	Plants
Cjaponica	Gmax	330	Cjaponica	PAV	21594	41227	0.523782957770393	Plants
Cjaponica	Gmax	330	Cjaponica	1x	1569	41227	0.0380575836223834	Plants
Cjaponica	Gmax	330	Gmax	multi	1746	47055	0.0371055148230794	Plants
Cjaponica	Gmax	330	Gmax	CNV	29119	47055	0.618829029858676	Plants
Cjaponica	Gmax	330	Gmax	PAV	14621	47055	0.31072149612156	Plants
Cjaponica	Gmax	330	Gmax	1x	1569	47055	0.0333439591966847	Plants
Cjaponica	Macuminata	330	Cjaponica	CNV	17312	41227	0.419918985131103	Plants
Cjaponica	Macuminata	330	Cjaponica	PAV	23013	41227	0.558202149077061	Plants
Cjaponica	Macuminata	330	Cjaponica	1x	183	41227	0.00443883862517282	Plants
Cjaponica	Macuminata	330	Cjaponica	multi	719	41227	0.0174400271666626	Plants
Cjaponica	Macuminata	330	Macuminata	PAV	31160	91526	0.340449708279615	Plants
Cjaponica	Macuminata	330	Macuminata	CNV	59464	91526	0.649695168585976	Plants
Cjaponica	Macuminata	330	Macuminata	multi	719	91526	0.00785569127898084	Plants
Cjaponica	Macuminata	330	Macuminata	1x	183	91526	0.00199943185542906	Plants
Cjaponica	Mdomestica	330	Cjaponica	multi	2084	41227	0.050549397239673	Plants
Cjaponica	Mdomestica	330	Cjaponica	PAV	21532	41227	0.522279088946564	Plants
Cjaponica	Mdomestica	330	Cjaponica	1x	2439	41227	0.0591602590535329	Plants
Cjaponica	Mdomestica	330	Cjaponica	CNV	15172	41227	0.36801125476023	Plants
Cjaponica	Mdomestica	330	Mdomestica	CNV	21774	39328	0.553651342554923	Plants
Cjaponica	Mdomestica	330	Mdomestica	PAV	13031	39328	0.331341537835639	Plants
Cjaponica	Mdomestica	330	Mdomestica	multi	2084	39328	0.0529902359641985	Plants
Cjaponica	Mdomestica	330	Mdomestica	1x	2439	39328	0.06201688364524	Plants
Cjaponica	Mesculenta	330	Cjaponica	multi	1618	41227	0.0392461251121838	Plants
Cjaponica	Mesculenta	330	Cjaponica	PAV	21964	41227	0.532757658815825	Plants
Cjaponica	Mesculenta	330	Cjaponica	1x	4471	41227	0.108448346957091	Plants
Cjaponica	Mesculenta	330	Cjaponica	CNV	13174	41227	0.3195478691149	Plants
Cjaponica	Mesculenta	330	Mesculenta	1x	4471	29727	0.150401991455579	Plants
Cjaponica	Mesculenta	330	Mesculenta	PAV	8648	29727	0.290913983920342	Plants
Cjaponica	Mesculenta	330	Mesculenta	CNV	14990	29727	0.504255390722239	Plants
Cjaponica	Mesculenta	330	Mesculenta	multi	1618	29727	0.0544286339018401	Plants
Cjaponica	Osativa	330	Cjaponica	CNV	12110	41227	0.293739539622092	Plants
Cjaponica	Osativa	330	Cjaponica	multi	1297	41227	0.0314599655565528	Plants
Cjaponica	Osativa	330	Cjaponica	1x	5201	41227	0.12615518956024	Plants
Cjaponica	Osativa	330	Cjaponica	PAV	22619	41227	0.548645305261115	Plants
Cjaponica	Osativa	330	Osativa	CNV	10962	29387	0.373022084595229	Plants
Cjaponica	Osativa	330	Osativa	1x	5201	29387	0.17698301970259	Plants
Cjaponica	Osativa	330	Osativa	PAV	11927	29387	0.40585973389594	Plants
Cjaponica	Osativa	330	Osativa	multi	1297	29387	0.0441351618062409	Plants
Cjaponica	Ppersica	330	Cjaponica	CNV	11859	41227	0.287651296480462	Plants
Cjaponica	Ppersica	330	Cjaponica	PAV	22089	41227	0.535789652412254	Plants
Cjaponica	Ppersica	330	Cjaponica	1x	6068	41227	0.147185097145075	Plants
Cjaponica	Ppersica	330	Cjaponica	multi	1211	41227	0.0293739539622092	Plants
Cjaponica	Ppersica	330	Ppersica	PAV	6903	23128	0.298469387755102	Plants
Cjaponica	Ppersica	330	Ppersica	multi	1211	23128	0.0523607748184019	Plants
Cjaponica	Ppersica	330	Ppersica	CNV	8946	23128	0.38680387409201	Plants
Cjaponica	Ppersica	330	Ppersica	1x	6068	23128	0.262365963334486	Plants
Cjaponica	Ptrichocarpa	330	Cjaponica	multi	1903	41227	0.0461590705120431	Plants
Cjaponica	Ptrichocarpa	330	Cjaponica	CNV	13467	41227	0.326654862104931	Plants
Cjaponica	Ptrichocarpa	330	Cjaponica	PAV	22222	41227	0.539015693598855	Plants
Cjaponica	Ptrichocarpa	330	Cjaponica	1x	3635	41227	0.0881703737841706	Plants
Cjaponica	Ptrichocarpa	330	Ptrichocarpa	CNV	16546	29594	0.559099817530581	Plants
Cjaponica	Ptrichocarpa	330	Ptrichocarpa	1x	3635	29594	0.122828951814557	Plants
Cjaponica	Ptrichocarpa	330	Ptrichocarpa	PAV	7510	29594	0.253767655605866	Plants
Cjaponica	Ptrichocarpa	330	Ptrichocarpa	multi	1903	29594	0.0643035750489964	Plants
Cjaponica	Pvulgaris	330	Cjaponica	CNV	12139	41227	0.294442962136464	Plants
Cjaponica	Pvulgaris	330	Cjaponica	multi	1588	41227	0.0385184466490407	Plants
Cjaponica	Pvulgaris	330	Cjaponica	PAV	22323	41227	0.54146554442477	Plants
Cjaponica	Pvulgaris	330	Cjaponica	1x	5177	41227	0.125573046789725	Plants
Cjaponica	Pvulgaris	330	Pvulgaris	CNV	12034	29667	0.405635891731554	Plants
Cjaponica	Pvulgaris	330	Pvulgaris	PAV	10868	29667	0.366332962550983	Plants
Cjaponica	Pvulgaris	330	Pvulgaris	multi	1588	29667	0.0535274884551859	Plants
Cjaponica	Pvulgaris	330	Pvulgaris	1x	5177	29667	0.174503657262278	Plants
Cjaponica	Rchinensis	330	Cjaponica	CNV	12650	41227	0.306837751958668	Plants
Cjaponica	Rchinensis	330	Cjaponica	PAV	21680	41227	0.525868969364737	Plants
Cjaponica	Rchinensis	330	Cjaponica	1x	5621	41227	0.136342688044243	Plants
Cjaponica	Rchinensis	330	Cjaponica	multi	1276	41227	0.0309505906323526	Plants
Cjaponica	Rchinensis	330	Rchinensis	PAV	12469	30924	0.40321433191049	Plants
Cjaponica	Rchinensis	330	Rchinensis	1x	5621	30924	0.181768205924201	Plants
Cjaponica	Rchinensis	330	Rchinensis	multi	1276	30924	0.0412624498771181	Plants
Cjaponica	Rchinensis	330	Rchinensis	CNV	11558	30924	0.37375501228819	Plants
Cjaponica	Sbicolor	330	Cjaponica	CNV	11935	41227	0.289494748587091	Plants
Cjaponica	Sbicolor	330	Cjaponica	multi	1300	41227	0.0315327334028671	Plants
Cjaponica	Sbicolor	330	Cjaponica	1x	5287	41227	0.128241201154583	Plants
Cjaponica	Sbicolor	330	Cjaponica	PAV	22705	41227	0.550731316855459	Plants
Cjaponica	Sbicolor	330	Sbicolor	PAV	11170	28224	0.395762471655329	Plants
Cjaponica	Sbicolor	330	Sbicolor	CNV	10467	28224	0.370854591836735	Plants
Cjaponica	Sbicolor	330	Sbicolor	1x	5287	28224	0.187322845804989	Plants
Cjaponica	Sbicolor	330	Sbicolor	multi	1300	28224	0.0460600907029478	Plants
Cjaponica	Slycopersicum	330	Cjaponica	CNV	12383	41227	0.300361413636694	Plants
Cjaponica	Slycopersicum	330	Cjaponica	multi	1465	41227	0.035534964950154	Plants
Cjaponica	Slycopersicum	330	Cjaponica	PAV	22091	41227	0.535838164309797	Plants
Cjaponica	Slycopersicum	330	Cjaponica	1x	5288	41227	0.128265457103355	Plants
Cjaponica	Slycopersicum	330	Slycopersicum	1x	5288	28591	0.184953306984715	Plants
Cjaponica	Slycopersicum	330	Slycopersicum	CNV	11857	28591	0.414710923017733	Plants
Cjaponica	Slycopersicum	330	Slycopersicum	PAV	9981	28591	0.349095869329509	Plants
Cjaponica	Slycopersicum	330	Slycopersicum	multi	1465	28591	0.0512399006680424	Plants
Cjaponica	Sviridis	330	Cjaponica	CNV	11964	41227	0.290198171101463	Plants
Cjaponica	Sviridis	330	Cjaponica	multi	1374	41227	0.0333276736119533	Plants
Cjaponica	Sviridis	330	Cjaponica	1x	5146	41227	0.124821112377811	Plants
Cjaponica	Sviridis	330	Cjaponica	PAV	22743	41227	0.551653042908773	Plants
Cjaponica	Sviridis	330	Sviridis	CNV	11105	27562	0.402909803352442	Plants
Cjaponica	Sviridis	330	Sviridis	PAV	9937	27562	0.360532617371744	Plants
Cjaponica	Sviridis	330	Sviridis	multi	1374	27562	0.0498512444670198	Plants
Cjaponica	Sviridis	330	Sviridis	1x	5146	27562	0.186706334808795	Plants
Cjaponica	Tspeciosissima	330	Cjaponica	CNV	13125	41227	0.3183593276251	Plants
Cjaponica	Tspeciosissima	330	Cjaponica	multi	1941	41227	0.0470807965653577	Plants
Cjaponica	Tspeciosissima	330	Cjaponica	1x	4260	41227	0.103330341766318	Plants
Cjaponica	Tspeciosissima	330	Cjaponica	PAV	21901	41227	0.531229534043224	Plants
Cjaponica	Tspeciosissima	330	Tspeciosissima	PAV	7400	27481	0.269276954987082	Plants
Cjaponica	Tspeciosissima	330	Tspeciosissima	CNV	13880	27481	0.505076234489284	Plants
Cjaponica	Tspeciosissima	330	Tspeciosissima	1x	4260	27481	0.155016193006077	Plants
Cjaponica	Tspeciosissima	330	Tspeciosissima	multi	1941	27481	0.0706306175175576	Plants
Cjaponica	Vvinifera	330	Cjaponica	CNV	12236	41227	0.296795789167293	Plants
Cjaponica	Vvinifera	330	Cjaponica	PAV	21653	41227	0.525214058747908	Plants
Cjaponica	Vvinifera	330	Cjaponica	1x	5930	41227	0.143837776214617	Plants
Cjaponica	Vvinifera	330	Cjaponica	multi	1408	41227	0.0341523758701822	Plants
Cjaponica	Vvinifera	330	Vvinifera	multi	1408	25146	0.0559930008748906	Plants
Cjaponica	Vvinifera	330	Vvinifera	CNV	9860	25146	0.392110077149447	Plants
Cjaponica	Vvinifera	330	Vvinifera	1x	5930	25146	0.235822794877913	Plants
Cjaponica	Vvinifera	330	Vvinifera	PAV	7948	25146	0.316074127097749	Plants
Cjaponica	Zmays	330	Cjaponica	CNV	12637	41227	0.306522424624639	Plants
Cjaponica	Zmays	330	Cjaponica	1x	4049	41227	0.0982123365755452	Plants
Cjaponica	Zmays	330	Cjaponica	PAV	23134	41227	0.561137118878405	Plants
Cjaponica	Zmays	330	Cjaponica	multi	1407	41227	0.0341281199214107	Plants
Cjaponica	Zmays	330	Zmays	1x	4049	34270	0.11814998540998	Plants
Cjaponica	Zmays	330	Zmays	CNV	15265	34270	0.445433323606653	Plants
Cjaponica	Zmays	330	Zmays	multi	1407	34270	0.0410563174788445	Plants
Cjaponica	Zmays	330	Zmays	PAV	13549	34270	0.395360373504523	Plants
Csinensis	Acomosus	160	Acomosus	1x	7180	22245	0.32276916160935	Plants
Csinensis	Acomosus	160	Acomosus	multi	1471	22245	0.0661272195999101	Plants
Csinensis	Acomosus	160	Acomosus	PAV	5121	22245	0.230209035738368	Plants
Csinensis	Acomosus	160	Acomosus	CNV	8473	22245	0.380894583052371	Plants
Csinensis	Acomosus	160	Csinensis	CNV	8001	23540	0.339889549702634	Plants
Csinensis	Acomosus	160	Csinensis	1x	7180	23540	0.305012744265081	Plants
Csinensis	Acomosus	160	Csinensis	PAV	6888	23540	0.292608326253186	Plants
Csinensis	Acomosus	160	Csinensis	multi	1471	23540	0.0624893797790994	Plants
Csinensis	Athaliana	97	Athaliana	PAV	8349	27416	0.304530201342282	Plants
Csinensis	Athaliana	97	Athaliana	CNV	9736	27416	0.355121097169536	Plants
Csinensis	Athaliana	97	Athaliana	1x	8516	27416	0.310621534870149	Plants
Csinensis	Athaliana	97	Athaliana	multi	815	27416	0.0297271666180333	Plants
Csinensis	Athaliana	97	Csinensis	CNV	6518	23540	0.276890399320306	Plants
Csinensis	Athaliana	97	Csinensis	1x	8516	23540	0.361767204757859	Plants
Csinensis	Athaliana	97	Csinensis	PAV	7691	23540	0.326720475785896	Plants
Csinensis	Athaliana	97	Csinensis	multi	815	23540	0.0346219201359388	Plants
Csinensis	Bdistachyon	160	Bdistachyon	CNV	8814	25528	0.3452679410843	Plants
Csinensis	Bdistachyon	160	Bdistachyon	PAV	8431	25528	0.330264807270448	Plants
Csinensis	Bdistachyon	160	Bdistachyon	1x	6745	25528	0.264219680350987	Plants
Csinensis	Bdistachyon	160	Bdistachyon	multi	1538	25528	0.0602475712942651	Plants
Csinensis	Bdistachyon	160	Csinensis	CNV	7801	23540	0.331393372982158	Plants
Csinensis	Bdistachyon	160	Csinensis	1x	6745	23540	0.286533559898046	Plants
Csinensis	Bdistachyon	160	Csinensis	PAV	7456	23540	0.316737468139337	Plants
Csinensis	Bdistachyon	160	Csinensis	multi	1538	23540	0.0653355989804588	Plants
Csinensis	Brapa	97	Brapa	CNV	22351	41403	0.53984010820472	Plants
Csinensis	Brapa	97	Brapa	PAV	13146	41403	0.317513223679444	Plants
Csinensis	Brapa	97	Brapa	1x	5156	41403	0.124532038741154	Plants
Csinensis	Brapa	97	Brapa	multi	750	41403	0.018114629374683	Plants
Csinensis	Brapa	97	Csinensis	CNV	10038	23540	0.42642310960068	Plants
Csinensis	Brapa	97	Csinensis	1x	5156	23540	0.219031435853866	Plants
Csinensis	Brapa	97	Csinensis	multi	750	23540	0.0318606627017842	Plants
Csinensis	Brapa	97	Csinensis	PAV	7596	23540	0.32268479184367	Plants
Csinensis	Carabica	118	Carabica	PAV	17319	50274	0.344492182838048	Plants
Csinensis	Carabica	118	Carabica	CNV	30503	50274	0.606735091697498	Plants
Csinensis	Carabica	118	Carabica	1x	796	50274	0.0158332338783467	Plants
Csinensis	Carabica	118	Carabica	multi	1656	50274	0.0329394915861081	Plants
Csinensis	Carabica	118	Csinensis	PAV	6321	23540	0.268521665250637	Plants
Csinensis	Carabica	118	Csinensis	CNV	14767	23540	0.62731520815633	Plants
Csinensis	Carabica	118	Csinensis	1x	796	23540	0.0338147833474936	Plants
Csinensis	Carabica	118	Csinensis	multi	1656	23540	0.0703483432455395	Plants
Csinensis	CillinoinensisPawnee	108	CillinoinensisPawnee	PAV	7824	31488	0.248475609756098	Plants
Csinensis	CillinoinensisPawnee	108	CillinoinensisPawnee	CNV	14792	31488	0.469766260162602	Plants
Csinensis	CillinoinensisPawnee	108	CillinoinensisPawnee	1x	8198	31488	0.260353150406504	Plants
Csinensis	CillinoinensisPawnee	108	CillinoinensisPawnee	multi	674	31488	0.0214049796747968	Plants
Csinensis	CillinoinensisPawnee	108	Csinensis	CNV	8939	23540	0.379736618521665	Plants
Csinensis	CillinoinensisPawnee	108	Csinensis	1x	8198	23540	0.348258283772302	Plants
Csinensis	CillinoinensisPawnee	108	Csinensis	PAV	5729	23540	0.243372982158029	Plants
Csinensis	CillinoinensisPawnee	108	Csinensis	multi	674	23540	0.0286321155480034	Plants
Csinensis	Cjaponica	330	Cjaponica	CNV	11981	41227	0.290610522230577	Plants
Csinensis	Cjaponica	330	Cjaponica	PAV	22004	41227	0.533727896766682	Plants
Csinensis	Cjaponica	330	Cjaponica	1x	6044	41227	0.14660295437456	Plants
Csinensis	Cjaponica	330	Cjaponica	multi	1198	41227	0.0290586266281806	Plants
Csinensis	Cjaponica	330	Csinensis	CNV	8996	23540	0.382158028887001	Plants
Csinensis	Cjaponica	330	Csinensis	PAV	7302	23540	0.310195412064571	Plants
Csinensis	Cjaponica	330	Csinensis	multi	1198	23540	0.05089209855565	Plants
Csinensis	Cjaponica	330	Csinensis	1x	6044	23540	0.256754460492778	Plants
Csinensis	Gmax	108	Csinensis	CNV	13499	23540	0.573449447748513	Plants
Csinensis	Gmax	108	Csinensis	PAV	6406	23540	0.272132540356839	Plants
Csinensis	Gmax	108	Csinensis	1x	2729	23540	0.115930331350892	Plants
Csinensis	Gmax	108	Csinensis	multi	906	23540	0.0384876805437553	Plants
Csinensis	Gmax	108	Gmax	CNV	31932	47055	0.678610137073637	Plants
Csinensis	Gmax	108	Gmax	PAV	11488	47055	0.244139836361704	Plants
Csinensis	Gmax	108	Gmax	multi	906	47055	0.0192540643927319	Plants
Csinensis	Gmax	108	Gmax	1x	2729	47055	0.0579959621719265	Plants
Csinensis	Macuminata	160	Csinensis	multi	484	23540	0.0205607476635514	Plants
Csinensis	Macuminata	160	Csinensis	CNV	15664	23540	0.665420560747664	Plants
Csinensis	Macuminata	160	Csinensis	PAV	7172	23540	0.304672897196262	Plants
Csinensis	Macuminata	160	Csinensis	1x	220	23540	0.00934579439252336	Plants
Csinensis	Macuminata	160	Macuminata	CNV	65032	91526	0.71053034110526	Plants
Csinensis	Macuminata	160	Macuminata	PAV	25790	91526	0.281777855472762	Plants
Csinensis	Macuminata	160	Macuminata	multi	484	91526	0.00528811485261019	Plants
Csinensis	Macuminata	160	Macuminata	1x	220	91526	0.00240368856936827	Plants
Csinensis	Mdomestica	108	Csinensis	CNV	12549	23540	0.533092608326253	Plants
Csinensis	Mdomestica	108	Csinensis	1x	4542	23540	0.192948173322005	Plants
Csinensis	Mdomestica	108	Csinensis	PAV	5446	23540	0.231350892098556	Plants
Csinensis	Mdomestica	108	Csinensis	multi	1003	23540	0.0426083262531861	Plants
Csinensis	Mdomestica	108	Mdomestica	PAV	10416	39328	0.264849471114727	Plants
Csinensis	Mdomestica	108	Mdomestica	CNV	23367	39328	0.594156834825061	Plants
Csinensis	Mdomestica	108	Mdomestica	multi	1003	39328	0.025503458096013	Plants
Csinensis	Mdomestica	108	Mdomestica	1x	4542	39328	0.115490235964199	Plants
Csinensis	Mesculenta	108	Csinensis	CNV	9180	23540	0.389974511469839	Plants
Csinensis	Mesculenta	108	Csinensis	1x	8638	23540	0.366949872557349	Plants
Csinensis	Mesculenta	108	Csinensis	PAV	4992	23540	0.212064570943076	Plants
Csinensis	Mesculenta	108	Csinensis	multi	730	23540	0.0310110450297366	Plants
Csinensis	Mesculenta	108	Mesculenta	1x	8638	29727	0.290577589396845	Plants
Csinensis	Mesculenta	108	Mesculenta	PAV	5808	29727	0.195377939247149	Plants
Csinensis	Mesculenta	108	Mesculenta	CNV	14551	29727	0.489487671140714	Plants
Csinensis	Mesculenta	108	Mesculenta	multi	730	29727	0.0245568002152925	Plants
Csinensis	Osativa	160	Csinensis	CNV	8076	23540	0.343075615972812	Plants
Csinensis	Osativa	160	Csinensis	1x	6648	23540	0.282412914188615	Plants
Csinensis	Osativa	160	Csinensis	PAV	7202	23540	0.305947323704333	Plants
Csinensis	Osativa	160	Csinensis	multi	1614	23540	0.0685641461342396	Plants
Csinensis	Osativa	160	Osativa	CNV	10096	29387	0.343553271854902	Plants
Csinensis	Osativa	160	Osativa	PAV	11029	29387	0.37530200428761	Plants
Csinensis	Osativa	160	Osativa	1x	6648	29387	0.226222479327594	Plants
Csinensis	Osativa	160	Osativa	multi	1614	29387	0.0549222445298942	Plants
Csinensis	Ppersica	108	Csinensis	CNV	4732	23540	0.201019541206457	Plants
Csinensis	Ppersica	108	Csinensis	1x	13001	23540	0.552293967714529	Plants
Csinensis	Ppersica	108	Csinensis	PAV	5470	23540	0.232370433305013	Plants
Csinensis	Ppersica	108	Csinensis	multi	337	23540	0.0143160577740017	Plants
Csinensis	Ppersica	108	Ppersica	CNV	4833	23128	0.208967485299204	Plants
Csinensis	Ppersica	108	Ppersica	1x	13001	23128	0.562132480110688	Plants
Csinensis	Ppersica	108	Ppersica	multi	337	23128	0.0145710826703563	Plants
Csinensis	Ppersica	108	Ppersica	PAV	4957	23128	0.214328951919751	Plants
Csinensis	Ptrichocarpa	108	Csinensis	CNV	10254	23540	0.435598980458794	Plants
Csinensis	Ptrichocarpa	108	Csinensis	1x	6747	23540	0.286618521665251	Plants
Csinensis	Ptrichocarpa	108	Csinensis	PAV	5651	23540	0.240059473237043	Plants
Csinensis	Ptrichocarpa	108	Csinensis	multi	888	23540	0.0377230246389125	Plants
Csinensis	Ptrichocarpa	108	Ptrichocarpa	CNV	17269	29594	0.583530445360546	Plants
Csinensis	Ptrichocarpa	108	Ptrichocarpa	1x	6747	29594	0.227985402446442	Plants
Csinensis	Ptrichocarpa	108	Ptrichocarpa	multi	888	29594	0.0300060823139826	Plants
Csinensis	Ptrichocarpa	108	Ptrichocarpa	PAV	4690	29594	0.15847806987903	Plants
Csinensis	Pvulgaris	108	Csinensis	PAV	6994	23540	0.297111299915038	Plants
Csinensis	Pvulgaris	108	Csinensis	CNV	6636	23540	0.281903143585387	Plants
Csinensis	Pvulgaris	108	Csinensis	1x	9255	23540	0.393160577740017	Plants
Csinensis	Pvulgaris	108	Csinensis	multi	655	23540	0.0278249787595582	Plants
Csinensis	Pvulgaris	108	Pvulgaris	CNV	10145	29667	0.341962449860114	Plants
Csinensis	Pvulgaris	108	Pvulgaris	PAV	9612	29667	0.323996359591465	Plants
Csinensis	Pvulgaris	108	Pvulgaris	multi	655	29667	0.0220784036134425	Plants
Csinensis	Pvulgaris	108	Pvulgaris	1x	9255	29667	0.311962786934978	Plants
Csinensis	Rchinensis	108	Csinensis	CNV	5449	23540	0.231478334749363	Plants
Csinensis	Rchinensis	108	Csinensis	1x	12085	23540	0.513381478334749	Plants
Csinensis	Rchinensis	108	Csinensis	PAV	5583	23540	0.237170773152082	Plants
Csinensis	Rchinensis	108	Csinensis	multi	423	23540	0.0179694137638063	Plants
Csinensis	Rchinensis	108	Rchinensis	1x	12085	30924	0.390796792135558	Plants
Csinensis	Rchinensis	108	Rchinensis	CNV	7913	30924	0.255885396455827	Plants
Csinensis	Rchinensis	108	Rchinensis	PAV	10503	30924	0.339639115250291	Plants
Csinensis	Rchinensis	108	Rchinensis	multi	423	30924	0.0136786961583236	Plants
Csinensis	Sbicolor	160	Csinensis	CNV	7837	23540	0.332922684791844	Plants
Csinensis	Sbicolor	160	Csinensis	1x	6721	23540	0.285514018691589	Plants
Csinensis	Sbicolor	160	Csinensis	PAV	7434	23540	0.315802888700085	Plants
Csinensis	Sbicolor	160	Csinensis	multi	1548	23540	0.0657604078164826	Plants
Csinensis	Sbicolor	160	Sbicolor	PAV	10318	28224	0.365575396825397	Plants
Csinensis	Sbicolor	160	Sbicolor	multi	1548	28224	0.0548469387755102	Plants
Csinensis	Sbicolor	160	Sbicolor	1x	6721	28224	0.23813066893424	Plants
Csinensis	Sbicolor	160	Sbicolor	CNV	9637	28224	0.341446995464853	Plants
Csinensis	Slycopersicum	118	Csinensis	PAV	6768	23540	0.287510620220901	Plants
Csinensis	Slycopersicum	118	Csinensis	CNV	6555	23540	0.278462192013594	Plants
Csinensis	Slycopersicum	118	Csinensis	1x	9537	23540	0.405140186915888	Plants
Csinensis	Slycopersicum	118	Csinensis	multi	680	23540	0.0288870008496177	Plants
Csinensis	Slycopersicum	118	Slycopersicum	1x	9537	28591	0.333566506942744	Plants
Csinensis	Slycopersicum	118	Slycopersicum	CNV	9259	28591	0.32384316743031	Plants
Csinensis	Slycopersicum	118	Slycopersicum	PAV	9115	28591	0.318806617467035	Plants
Csinensis	Slycopersicum	118	Slycopersicum	multi	680	28591	0.0237837081599105	Plants
Csinensis	Sviridis	160	Csinensis	CNV	7930	23540	0.336873406966865	Plants
Csinensis	Sviridis	160	Csinensis	PAV	7420	23540	0.315208156329652	Plants
Csinensis	Sviridis	160	Csinensis	1x	6543	23540	0.277952421410365	Plants
Csinensis	Sviridis	160	Csinensis	multi	1647	23540	0.0699660152931181	Plants
Csinensis	Sviridis	160	Sviridis	CNV	10296	27562	0.373557796966838	Plants
Csinensis	Sviridis	160	Sviridis	PAV	9076	27562	0.329293955445904	Plants
Csinensis	Sviridis	160	Sviridis	1x	6543	27562	0.237392061533996	Plants
Csinensis	Sviridis	160	Sviridis	multi	1647	27562	0.0597561860532617	Plants
Csinensis	Tspeciosissima	129	Csinensis	CNV	8779	23540	0.372939677145285	Plants
Csinensis	Tspeciosissima	129	Csinensis	1x	5962	23540	0.253271028037383	Plants
Csinensis	Tspeciosissima	129	Csinensis	PAV	6672	23540	0.283432455395072	Plants
Csinensis	Tspeciosissima	129	Csinensis	multi	2127	23540	0.09035683942226	Plants
Csinensis	Tspeciosissima	129	Tspeciosissima	1x	5962	27481	0.216949892653106	Plants
Csinensis	Tspeciosissima	129	Tspeciosissima	CNV	13536	27481	0.492558494960154	Plants
Csinensis	Tspeciosissima	129	Tspeciosissima	PAV	5856	27481	0.213092682216804	Plants
Csinensis	Tspeciosissima	129	Tspeciosissima	multi	2127	27481	0.0773989301699356	Plants
Csinensis	Vvinifera	117	Csinensis	CNV	4798	23540	0.203823279524214	Plants
Csinensis	Vvinifera	117	Csinensis	1x	12764	23540	0.542225998300765	Plants
Csinensis	Vvinifera	117	Csinensis	PAV	5603	23540	0.238020390824129	Plants
Csinensis	Vvinifera	117	Csinensis	multi	375	23540	0.0159303313508921	Plants
Csinensis	Vvinifera	117	Vvinifera	1x	12764	25146	0.507595641453909	Plants
Csinensis	Vvinifera	117	Vvinifera	CNV	5648	25146	0.224608287600414	Plants
Csinensis	Vvinifera	117	Vvinifera	multi	375	25146	0.014912908613696	Plants
Csinensis	Vvinifera	117	Vvinifera	PAV	6359	25146	0.252883162331981	Plants
Csinensis	Zmays	160	Csinensis	CNV	8809	23540	0.374214103653356	Plants
Csinensis	Zmays	160	Csinensis	1x	5152	23540	0.218861512319456	Plants
Csinensis	Zmays	160	Csinensis	PAV	8004	23540	0.340016992353441	Plants
Csinensis	Zmays	160	Csinensis	multi	1575	23540	0.0669073916737468	Plants
Csinensis	Zmays	160	Zmays	1x	5152	34270	0.150335570469799	Plants
Csinensis	Zmays	160	Zmays	CNV	14966	34270	0.436708491391888	Plants
Csinensis	Zmays	160	Zmays	PAV	12577	34270	0.366997373796323	Plants
Csinensis	Zmays	160	Zmays	multi	1575	34270	0.0459585643419901	Plants
Gmax	Acomosus	160	Acomosus	CNV	12914	22245	0.580534951674534	Plants
Gmax	Acomosus	160	Acomosus	PAV	5264	22245	0.236637446617217	Plants
Gmax	Acomosus	160	Acomosus	multi	2171	22245	0.0975949651607103	Plants
Gmax	Acomosus	160	Acomosus	1x	1896	22245	0.0852326365475388	Plants
Gmax	Acomosus	160	Gmax	CNV	29658	47055	0.630283710551482	Plants
Gmax	Acomosus	160	Gmax	PAV	13330	47055	0.283285516948252	Plants
Gmax	Acomosus	160	Gmax	multi	2171	47055	0.0461374986717671	Plants
Gmax	Acomosus	160	Gmax	1x	1896	47055	0.0402932738284986	Plants
Gmax	Athaliana	108	Athaliana	PAV	8625	27416	0.314597315436242	Plants
Gmax	Athaliana	108	Athaliana	multi	2919	27416	0.106470674058944	Plants
Gmax	Athaliana	108	Athaliana	CNV	13711	27416	0.500109425153195	Plants
Gmax	Athaliana	108	Athaliana	1x	2161	27416	0.0788225853516195	Plants
Gmax	Athaliana	108	Gmax	CNV	27593	47055	0.586398894910212	Plants
Gmax	Athaliana	108	Gmax	PAV	14382	47055	0.305642333439592	Plants
Gmax	Athaliana	108	Gmax	multi	2919	47055	0.0620337902454574	Plants
Gmax	Athaliana	108	Gmax	1x	2161	47055	0.0459249814047391	Plants
Gmax	Bdistachyon	160	Bdistachyon	CNV	12977	25528	0.508343779379505	Plants
Gmax	Bdistachyon	160	Bdistachyon	PAV	8418	25528	0.329755562519586	Plants
Gmax	Bdistachyon	160	Bdistachyon	1x	1829	25528	0.0716468191789408	Plants
Gmax	Bdistachyon	160	Bdistachyon	multi	2304	25528	0.090253838921968	Plants
Gmax	Bdistachyon	160	Gmax	multi	2304	47055	0.0489639783232388	Plants
Gmax	Bdistachyon	160	Gmax	CNV	28427	47055	0.604122834980342	Plants
Gmax	Bdistachyon	160	Gmax	PAV	14495	47055	0.308043778557008	Plants
Gmax	Bdistachyon	160	Gmax	1x	1829	47055	0.0388694081394113	Plants
Gmax	Brapa	108	Brapa	CNV	19909	41403	0.480858874960752	Plants
Gmax	Brapa	108	Brapa	PAV	13448	41403	0.324807381107649	Plants
Gmax	Brapa	108	Brapa	multi	6348	41403	0.153322223027317	Plants
Gmax	Brapa	108	Brapa	1x	1698	41403	0.0410115209042823	Plants
Gmax	Brapa	108	Gmax	CNV	24818	47055	0.527425353309956	Plants
Gmax	Brapa	108	Gmax	PAV	14191	47055	0.301583253639358	Plants
Gmax	Brapa	108	Gmax	multi	6348	47055	0.13490596110934	Plants
Gmax	Brapa	108	Gmax	1x	1698	47055	0.0360854319413452	Plants
Gmax	Carabica	118	Carabica	PAV	17590	50274	0.349882643115726	Plants
Gmax	Carabica	118	Carabica	multi	12040	50274	0.239487607908661	Plants
Gmax	Carabica	118	Carabica	CNV	20307	50274	0.403926482873851	Plants
Gmax	Carabica	118	Carabica	1x	337	50274	0.00670326610176234	Plants
Gmax	Carabica	118	Gmax	multi	12040	47055	0.255870789501647	Plants
Gmax	Carabica	118	Gmax	PAV	12254	47055	0.260418659016045	Plants
Gmax	Carabica	118	Gmax	CNV	22424	47055	0.476548719583466	Plants
Gmax	Carabica	118	Gmax	1x	337	47055	0.00716183189884178	Plants
Gmax	CillinoinensisPawnee	108	CillinoinensisPawnee	PAV	8207	31488	0.260638973577236	Plants
Gmax	CillinoinensisPawnee	108	CillinoinensisPawnee	CNV	15699	31488	0.498570884146342	Plants
Gmax	CillinoinensisPawnee	108	CillinoinensisPawnee	multi	5184	31488	0.164634146341463	Plants
Gmax	CillinoinensisPawnee	108	CillinoinensisPawnee	1x	2398	31488	0.0761559959349594	Plants
Gmax	CillinoinensisPawnee	108	Gmax	CNV	28027	47055	0.595622144299224	Plants
Gmax	CillinoinensisPawnee	108	Gmax	PAV	11446	47055	0.243247263840187	Plants
Gmax	CillinoinensisPawnee	108	Gmax	multi	5184	47055	0.110168951227287	Plants
Gmax	CillinoinensisPawnee	108	Gmax	1x	2398	47055	0.0509616406333015	Plants
Gmax	Cjaponica	330	Cjaponica	CNV	16318	41227	0.395808572052296	Plants
Gmax	Cjaponica	330	Cjaponica	multi	1746	41227	0.0423508865549276	Plants
Gmax	Cjaponica	330	Cjaponica	PAV	21594	41227	0.523782957770393	Plants
Gmax	Cjaponica	330	Cjaponica	1x	1569	41227	0.0380575836223834	Plants
Gmax	Cjaponica	330	Gmax	multi	1746	47055	0.0371055148230794	Plants
Gmax	Cjaponica	330	Gmax	CNV	29119	47055	0.618829029858676	Plants
Gmax	Cjaponica	330	Gmax	PAV	14621	47055	0.31072149612156	Plants
Gmax	Cjaponica	330	Gmax	1x	1569	47055	0.0333439591966847	Plants
Gmax	Csinensis	108	Csinensis	CNV	13499	23540	0.573449447748513	Plants
Gmax	Csinensis	108	Csinensis	PAV	6406	23540	0.272132540356839	Plants
Gmax	Csinensis	108	Csinensis	1x	2729	23540	0.115930331350892	Plants
Gmax	Csinensis	108	Csinensis	multi	906	23540	0.0384876805437553	Plants
Gmax	Csinensis	108	Gmax	CNV	31932	47055	0.678610137073637	Plants
Gmax	Csinensis	108	Gmax	PAV	11488	47055	0.244139836361704	Plants
Gmax	Csinensis	108	Gmax	multi	906	47055	0.0192540643927319	Plants
Gmax	Csinensis	108	Gmax	1x	2729	47055	0.0579959621719265	Plants
Gmax	Macuminata	160	Gmax	CNV	30169	47055	0.64114334289661	Plants
Gmax	Macuminata	160	Gmax	PAV	13742	47055	0.292041228349803	Plants
Gmax	Macuminata	160	Gmax	multi	3023	47055	0.0642439698225481	Plants
Gmax	Macuminata	160	Gmax	1x	121	47055	0.00257145893103815	Plants
Gmax	Macuminata	160	Macuminata	CNV	61991	91526	0.67730480956231	Plants
Gmax	Macuminata	160	Macuminata	PAV	26391	91526	0.288344295609991	Plants
Gmax	Macuminata	160	Macuminata	multi	3023	91526	0.0330288661145467	Plants
Gmax	Macuminata	160	Macuminata	1x	121	91526	0.00132202871315255	Plants
Gmax	Mdomestica	96	Gmax	multi	9457	47055	0.200977579428329	Plants
Gmax	Mdomestica	96	Gmax	PAV	11004	47055	0.233854000637552	Plants
Gmax	Mdomestica	96	Gmax	CNV	24802	47055	0.527085325682712	Plants
Gmax	Mdomestica	96	Gmax	1x	1792	47055	0.0380830942514079	Plants
Gmax	Mdomestica	96	Mdomestica	PAV	10945	39328	0.278300447518308	Plants
Gmax	Mdomestica	96	Mdomestica	CNV	17134	39328	0.435669243287225	Plants
Gmax	Mdomestica	96	Mdomestica	multi	9457	39328	0.240464808787632	Plants
Gmax	Mdomestica	96	Mdomestica	1x	1792	39328	0.0455655004068348	Plants
Gmax	Mesculenta	108	Gmax	PAV	11139	47055	0.236722983742429	Plants
Gmax	Mesculenta	108	Gmax	CNV	28252	47055	0.600403782807353	Plants
Gmax	Mesculenta	108	Gmax	multi	5164	47055	0.109743916693231	Plants
Gmax	Mesculenta	108	Gmax	1x	2500	47055	0.0531293167569865	Plants
Gmax	Mesculenta	108	Mesculenta	CNV	15150	29727	0.509637703098194	Plants
Gmax	Mesculenta	108	Mesculenta	PAV	6913	29727	0.232549534093585	Plants
Gmax	Mesculenta	108	Mesculenta	1x	2500	29727	0.0840986308742894	Plants
Gmax	Mesculenta	108	Mesculenta	multi	5164	29727	0.173714131933932	Plants
Gmax	Osativa	160	Gmax	CNV	29010	47055	0.616512591648071	Plants
Gmax	Osativa	160	Gmax	PAV	13801	47055	0.293295080225268	Plants
Gmax	Osativa	160	Gmax	multi	2395	47055	0.0508978854531931	Plants
Gmax	Osativa	160	Gmax	1x	1849	47055	0.0392944426734672	Plants
Gmax	Osativa	160	Osativa	multi	2395	29387	0.0814986218395889	Plants
Gmax	Osativa	160	Osativa	CNV	14102	29387	0.47987205226801	Plants
Gmax	Osativa	160	Osativa	PAV	11041	29387	0.375710348113111	Plants
Gmax	Osativa	160	Osativa	1x	1849	29387	0.0629189777792902	Plants
Gmax	Ppersica	96	Gmax	CNV	32307	47055	0.686579534587185	Plants
Gmax	Ppersica	96	Gmax	PAV	11083	47055	0.235532887047073	Plants
Gmax	Ppersica	96	Gmax	multi	868	47055	0.0184464987780257	Plants
Gmax	Ppersica	96	Gmax	1x	2797	47055	0.0594410795877165	Plants
Gmax	Ppersica	96	Ppersica	multi	868	23128	0.0375302663438257	Plants
Gmax	Ppersica	96	Ppersica	CNV	13846	23128	0.598668280871671	Plants
Gmax	Ppersica	96	Ppersica	PAV	5617	23128	0.24286579038395	Plants
Gmax	Ppersica	96	Ppersica	1x	2797	23128	0.120935662400553	Plants
Gmax	Ptrichocarpa	108	Gmax	CNV	25858	47055	0.549527149080863	Plants
Gmax	Ptrichocarpa	108	Gmax	PAV	11935	47055	0.253639358197854	Plants
Gmax	Ptrichocarpa	108	Gmax	multi	7145	47055	0.151843587291467	Plants
Gmax	Ptrichocarpa	108	Gmax	1x	2117	47055	0.0449899054298162	Plants
Gmax	Ptrichocarpa	108	Ptrichocarpa	CNV	14583	29594	0.492768804487396	Plants
Gmax	Ptrichocarpa	108	Ptrichocarpa	multi	7145	29594	0.241434074474556	Plants
Gmax	Ptrichocarpa	108	Ptrichocarpa	1x	2117	29594	0.0715347705616003	Plants
Gmax	Ptrichocarpa	108	Ptrichocarpa	PAV	5749	29594	0.194262350476448	Plants
Gmax	Pvulgaris	24	Gmax	CNV	33743	47055	0.717097014132398	Plants
Gmax	Pvulgaris	24	Gmax	1x	5248	47055	0.111529061736266	Plants
Gmax	Pvulgaris	24	Gmax	PAV	6859	47055	0.145765593454468	Plants
Gmax	Pvulgaris	24	Gmax	multi	1205	47055	0.0256083306768675	Plants
Gmax	Pvulgaris	24	Pvulgaris	CNV	18083	29667	0.609532477163178	Plants
Gmax	Pvulgaris	24	Pvulgaris	PAV	5131	29667	0.172953112886372	Plants
Gmax	Pvulgaris	24	Pvulgaris	multi	1205	29667	0.0406175211514477	Plants
Gmax	Pvulgaris	24	Pvulgaris	1x	5248	29667	0.176896888799002	Plants
Gmax	Rchinensis	96	Gmax	CNV	31664	47055	0.672914674317288	Plants
Gmax	Rchinensis	96	Gmax	PAV	11316	47055	0.240484539368824	Plants
Gmax	Rchinensis	96	Gmax	multi	1572	47055	0.0334077143767931	Plants
Gmax	Rchinensis	96	Gmax	1x	2503	47055	0.0531930719370949	Plants
Gmax	Rchinensis	96	Rchinensis	CNV	15666	30924	0.506596818005433	Plants
Gmax	Rchinensis	96	Rchinensis	PAV	11183	30924	0.361628508601733	Plants
Gmax	Rchinensis	96	Rchinensis	multi	1572	30924	0.0508343034536283	Plants
Gmax	Rchinensis	96	Rchinensis	1x	2503	30924	0.0809403699392058	Plants
Gmax	Sbicolor	160	Gmax	multi	2285	47055	0.0485601955158857	Plants
Gmax	Sbicolor	160	Gmax	CNV	28618	47055	0.608181914780576	Plants
Gmax	Sbicolor	160	Gmax	PAV	14295	47055	0.303793433216449	Plants
Gmax	Sbicolor	160	Gmax	1x	1857	47055	0.0394644564870896	Plants
Gmax	Sbicolor	160	Sbicolor	PAV	10290	28224	0.364583333333333	Plants
Gmax	Sbicolor	160	Sbicolor	CNV	13792	28224	0.488662131519274	Plants
Gmax	Sbicolor	160	Sbicolor	multi	2285	28224	0.0809594671201814	Plants
Gmax	Sbicolor	160	Sbicolor	1x	1857	28224	0.0657950680272109	Plants
Gmax	Slycopersicum	118	Gmax	multi	2711	47055	0.0576134310912762	Plants
Gmax	Slycopersicum	118	Gmax	CNV	29056	47055	0.6174901710764	Plants
Gmax	Slycopersicum	118	Gmax	PAV	12879	47055	0.273700988205292	Plants
Gmax	Slycopersicum	118	Gmax	1x	2409	47055	0.0511954096270322	Plants
Gmax	Slycopersicum	118	Slycopersicum	CNV	14595	28591	0.510475324402784	Plants
Gmax	Slycopersicum	118	Slycopersicum	multi	2711	28591	0.0948200482669371	Plants
Gmax	Slycopersicum	118	Slycopersicum	PAV	8876	28591	0.310447343569655	Plants
Gmax	Slycopersicum	118	Slycopersicum	1x	2409	28591	0.084257283760624	Plants
Gmax	Sviridis	160	Gmax	multi	2554	47055	0.0542769099989374	Plants
Gmax	Sviridis	160	Gmax	CNV	28329	47055	0.602040165763468	Plants
Gmax	Sviridis	160	Gmax	PAV	14359	47055	0.305153543725428	Plants
Gmax	Sviridis	160	Gmax	1x	1813	47055	0.0385293805121666	Plants
Gmax	Sviridis	160	Sviridis	CNV	14007	27562	0.508199695232567	Plants
Gmax	Sviridis	160	Sviridis	PAV	9188	27562	0.333357521224875	Plants
Gmax	Sviridis	160	Sviridis	multi	2554	27562	0.0926638124954648	Plants
Gmax	Sviridis	160	Sviridis	1x	1813	27562	0.0657789710470938	Plants
Gmax	Tspeciosissima	129	Gmax	PAV	13128	47055	0.278992668154288	Plants
Gmax	Tspeciosissima	129	Gmax	multi	4676	47055	0.0993730740622676	Plants
Gmax	Tspeciosissima	129	Gmax	CNV	27353	47055	0.581298480501541	Plants
Gmax	Tspeciosissima	129	Gmax	1x	1898	47055	0.0403357772819042	Plants
Gmax	Tspeciosissima	129	Tspeciosissima	CNV	14956	27481	0.544230559295513	Plants
Gmax	Tspeciosissima	129	Tspeciosissima	multi	4676	27481	0.170153924529675	Plants
Gmax	Tspeciosissima	129	Tspeciosissima	1x	1898	27481	0.0690659000764164	Plants
Gmax	Tspeciosissima	129	Tspeciosissima	PAV	5951	27481	0.216549616098395	Plants
Gmax	Vvinifera	117	Gmax	CNV	31926	47055	0.67848262671342	Plants
Gmax	Vvinifera	117	Gmax	PAV	11412	47055	0.242524705132292	Plants
Gmax	Vvinifera	117	Gmax	multi	1011	47055	0.0214854956965253	Plants
Gmax	Vvinifera	117	Gmax	1x	2706	47055	0.0575071724577622	Plants
Gmax	Vvinifera	117	Vvinifera	CNV	14546	25146	0.578461783186193	Plants
Gmax	Vvinifera	117	Vvinifera	multi	1011	25146	0.0402052016225245	Plants
Gmax	Vvinifera	117	Vvinifera	1x	2706	25146	0.10761154855643	Plants
Gmax	Vvinifera	117	Vvinifera	PAV	6883	25146	0.273721466634852	Plants
Gmax	Zmays	160	Gmax	CNV	26291	47055	0.558729146743173	Plants
Gmax	Zmays	160	Gmax	PAV	14762	47055	0.313717989586654	Plants
Gmax	Zmays	160	Gmax	multi	4359	47055	0.0926362766974817	Plants
Gmax	Zmays	160	Gmax	1x	1643	47055	0.0349165869726915	Plants
Gmax	Zmays	160	Zmays	1x	1643	34270	0.04794280711993	Plants
Gmax	Zmays	160	Zmays	CNV	15815	34270	0.461482346075285	Plants
Gmax	Zmays	160	Zmays	multi	4359	34270	0.127195798074117	Plants
Gmax	Zmays	160	Zmays	PAV	12453	34270	0.363379048730668	Plants
Macuminata	Acomosus	106	Acomosus	CNV	16534	22245	0.7432681501461	Plants
Macuminata	Acomosus	106	Acomosus	PAV	4839	22245	0.217532029669589	Plants
Macuminata	Acomosus	106	Acomosus	1x	268	22245	0.0120476511575635	Plants
Macuminata	Acomosus	106	Acomosus	multi	604	22245	0.0271521690267476	Plants
Macuminata	Acomosus	106	Macuminata	CNV	67758	91526	0.740314227651159	Plants
Macuminata	Acomosus	106	Macuminata	PAV	22896	91526	0.250158424928436	Plants
Macuminata	Acomosus	106	Macuminata	multi	604	91526	0.00659921770862924	Plants
Macuminata	Acomosus	106	Macuminata	1x	268	91526	0.00292812971177589	Plants
Macuminata	Athaliana	160	Athaliana	PAV	9597	27416	0.350051065071491	Plants
Macuminata	Athaliana	160	Athaliana	CNV	16919	27416	0.617121388969945	Plants
Macuminata	Athaliana	160	Athaliana	multi	706	27416	0.0257513860519405	Plants
Macuminata	Athaliana	160	Athaliana	1x	194	27416	0.00707615990662387	Plants
Macuminata	Athaliana	160	Macuminata	PAV	28231	91526	0.308447872735616	Plants
Macuminata	Athaliana	160	Macuminata	CNV	62395	91526	0.681718855844241	Plants
Macuminata	Athaliana	160	Macuminata	multi	706	91526	0.00771365513624544	Plants
Macuminata	Athaliana	160	Macuminata	1x	194	91526	0.00211961628389747	Plants
Macuminata	Bdistachyon	111	Bdistachyon	CNV	16572	25528	0.649169539329364	Plants
Macuminata	Bdistachyon	111	Bdistachyon	PAV	8136	25528	0.3187088686932	Plants
Macuminata	Bdistachyon	111	Bdistachyon	1x	224	25528	0.00877467878408023	Plants
Macuminata	Bdistachyon	111	Bdistachyon	multi	596	25528	0.0233469131933563	Plants
Macuminata	Bdistachyon	111	Macuminata	PAV	26699	91526	0.291709459607106	Plants
Macuminata	Bdistachyon	111	Macuminata	CNV	64007	91526	0.69933133754343	Plants
Macuminata	Bdistachyon	111	Macuminata	multi	596	91526	0.00651181085156131	Plants
Macuminata	Bdistachyon	111	Macuminata	1x	224	91526	0.00244739199790224	Plants
Macuminata	Brapa	160	Brapa	CNV	23937	41403	0.578146511122383	Plants
Macuminata	Brapa	160	Brapa	PAV	15051	41403	0.363524382291138	Plants
Macuminata	Brapa	160	Brapa	multi	2271	41403	0.0548510977465401	Plants
Macuminata	Brapa	160	Brapa	1x	144	41403	0.00347800883993914	Plants
Macuminata	Brapa	160	Macuminata	PAV	28474	91526	0.311102856019055	Plants
Macuminata	Brapa	160	Macuminata	CNV	60637	91526	0.662511199003562	Plants
Macuminata	Brapa	160	Macuminata	multi	2271	91526	0.0248126215501606	Plants
Macuminata	Brapa	160	Macuminata	1x	144	91526	0.00157332342722287	Plants
Macuminata	Carabica	160	Carabica	PAV	19250	50274	0.382901698691172	Plants
Macuminata	Carabica	160	Carabica	CNV	29035	50274	0.577535107610296	Plants
Macuminata	Carabica	160	Carabica	multi	1897	50274	0.0377332219437483	Plants
Macuminata	Carabica	160	Carabica	1x	92	50274	0.00182997175478378	Plants
Macuminata	Carabica	160	Macuminata	CNV	63061	91526	0.688995476695147	Plants
Macuminata	Carabica	160	Macuminata	PAV	26476	91526	0.289272993466337	Plants
Macuminata	Carabica	160	Macuminata	multi	1897	91526	0.0207263509822346	Plants
Macuminata	Carabica	160	Macuminata	1x	92	91526	0.00100517885628128	Plants
Macuminata	CillinoinensisPawnee	160	CillinoinensisPawnee	PAV	10068	31488	0.319740853658537	Plants
Macuminata	CillinoinensisPawnee	160	CillinoinensisPawnee	CNV	20109	31488	0.638624237804878	Plants
Macuminata	CillinoinensisPawnee	160	CillinoinensisPawnee	multi	1127	31488	0.035791412601626	Plants
Macuminata	CillinoinensisPawnee	160	CillinoinensisPawnee	1x	184	31488	0.00584349593495935	Plants
Macuminata	CillinoinensisPawnee	160	Macuminata	PAV	25607	91526	0.279778423617333	Plants
Macuminata	CillinoinensisPawnee	160	Macuminata	CNV	64608	91526	0.705897777680659	Plants
Macuminata	CillinoinensisPawnee	160	Macuminata	multi	1127	91526	0.0123134409894456	Plants
Macuminata	CillinoinensisPawnee	160	Macuminata	1x	184	91526	0.00201035771256255	Plants
Macuminata	Cjaponica	330	Cjaponica	CNV	17312	41227	0.419918985131103	Plants
Macuminata	Cjaponica	330	Cjaponica	PAV	23013	41227	0.558202149077061	Plants
Macuminata	Cjaponica	330	Cjaponica	1x	183	41227	0.00443883862517282	Plants
Macuminata	Cjaponica	330	Cjaponica	multi	719	41227	0.0174400271666626	Plants
Macuminata	Cjaponica	330	Macuminata	PAV	31160	91526	0.340449708279615	Plants
Macuminata	Cjaponica	330	Macuminata	CNV	59464	91526	0.649695168585976	Plants
Macuminata	Cjaponica	330	Macuminata	multi	719	91526	0.00785569127898084	Plants
Macuminata	Cjaponica	330	Macuminata	1x	183	91526	0.00199943185542906	Plants
Macuminata	Csinensis	160	Csinensis	multi	484	23540	0.0205607476635514	Plants
Macuminata	Csinensis	160	Csinensis	CNV	15664	23540	0.665420560747664	Plants
Macuminata	Csinensis	160	Csinensis	PAV	7172	23540	0.304672897196262	Plants
Macuminata	Csinensis	160	Csinensis	1x	220	23540	0.00934579439252336	Plants
Macuminata	Csinensis	160	Macuminata	CNV	65032	91526	0.71053034110526	Plants
Macuminata	Csinensis	160	Macuminata	PAV	25790	91526	0.281777855472762	Plants
Macuminata	Csinensis	160	Macuminata	multi	484	91526	0.00528811485261019	Plants
Macuminata	Csinensis	160	Macuminata	1x	220	91526	0.00240368856936827	Plants
Macuminata	Gmax	160	Gmax	CNV	30169	47055	0.64114334289661	Plants
Macuminata	Gmax	160	Gmax	PAV	13742	47055	0.292041228349803	Plants
Macuminata	Gmax	160	Gmax	multi	3023	47055	0.0642439698225481	Plants
Macuminata	Gmax	160	Gmax	1x	121	47055	0.00257145893103815	Plants
Macuminata	Gmax	160	Macuminata	CNV	61991	91526	0.67730480956231	Plants
Macuminata	Gmax	160	Macuminata	PAV	26391	91526	0.288344295609991	Plants
Macuminata	Gmax	160	Macuminata	multi	3023	91526	0.0330288661145467	Plants
Macuminata	Gmax	160	Macuminata	1x	121	91526	0.00132202871315255	Plants
Macuminata	Mdomestica	160	Macuminata	PAV	25750	91526	0.281340821187422	Plants
Macuminata	Mdomestica	160	Macuminata	CNV	63802	91526	0.697091536831064	Plants
Macuminata	Mdomestica	160	Macuminata	multi	1825	91526	0.0199396892686231	Plants
Macuminata	Mdomestica	160	Macuminata	1x	149	91526	0.00162795271289033	Plants
Macuminata	Mdomestica	160	Mdomestica	PAV	13199	39328	0.335613303498779	Plants
Macuminata	Mdomestica	160	Mdomestica	CNV	24155	39328	0.614193449959316	Plants
Macuminata	Mdomestica	160	Mdomestica	multi	1825	39328	0.0464045972335232	Plants
Macuminata	Mdomestica	160	Mdomestica	1x	149	39328	0.0037886493083808	Plants
Macuminata	Mesculenta	160	Macuminata	PAV	25412	91526	0.277647881476302	Plants
Macuminata	Mesculenta	160	Macuminata	CNV	64946	91526	0.709590717391779	Plants
Macuminata	Mesculenta	160	Macuminata	multi	975	91526	0.0106527107051548	Plants
Macuminata	Mesculenta	160	Macuminata	1x	193	91526	0.00210869042676398	Plants
Macuminata	Mesculenta	160	Mesculenta	CNV	20655	29727	0.694822888283379	Plants
Macuminata	Mesculenta	160	Mesculenta	PAV	7904	29727	0.265886231372153	Plants
Macuminata	Mesculenta	160	Mesculenta	multi	975	29727	0.0327984660409729	Plants
Macuminata	Mesculenta	160	Mesculenta	1x	193	29727	0.00649241430349514	Plants
Macuminata	Osativa	111	Macuminata	PAV	25295	91526	0.276369556191683	Plants
Macuminata	Osativa	111	Macuminata	CNV	65327	91526	0.71375346895964	Plants
Macuminata	Osativa	111	Macuminata	multi	668	91526	0.00729847256517274	Plants
Macuminata	Osativa	111	Macuminata	1x	236	91526	0.00257850228350414	Plants
Macuminata	Osativa	111	Osativa	CNV	17785	29387	0.605199578044714	Plants
Macuminata	Osativa	111	Osativa	PAV	10698	29387	0.364038520434206	Plants
Macuminata	Osativa	111	Osativa	1x	236	29387	0.00803076190152108	Plants
Macuminata	Osativa	111	Osativa	multi	668	29387	0.0227311396195597	Plants
Macuminata	Ppersica	160	Macuminata	PAV	25377	91526	0.27726547647663	Plants
Macuminata	Ppersica	160	Macuminata	CNV	65483	91526	0.715457902672465	Plants
Macuminata	Ppersica	160	Macuminata	multi	448	91526	0.00489478399580447	Plants
Macuminata	Ppersica	160	Macuminata	1x	218	91526	0.00238183685510128	Plants
Macuminata	Ppersica	160	Ppersica	PAV	6784	23128	0.293324109304739	Plants
Macuminata	Ppersica	160	Ppersica	CNV	15678	23128	0.677879626426842	Plants
Macuminata	Ppersica	160	Ppersica	multi	448	23128	0.0193704600484262	Plants
Macuminata	Ppersica	160	Ppersica	1x	218	23128	0.00942580421999308	Plants
Macuminata	Ptrichocarpa	160	Macuminata	PAV	25829	91526	0.282203963900968	Plants
Macuminata	Ptrichocarpa	160	Macuminata	CNV	64300	91526	0.702532613683544	Plants
Macuminata	Ptrichocarpa	160	Macuminata	multi	1228	91526	0.0134169525599283	Plants
Macuminata	Ptrichocarpa	160	Macuminata	1x	169	91526	0.00184646985556017	Plants
Macuminata	Ptrichocarpa	160	Ptrichocarpa	CNV	21392	29594	0.722849226194499	Plants
Macuminata	Ptrichocarpa	160	Ptrichocarpa	1x	169	29594	0.0057106170169629	Plants
Macuminata	Ptrichocarpa	160	Ptrichocarpa	PAV	6805	29594	0.229945259174157	Plants
Macuminata	Ptrichocarpa	160	Ptrichocarpa	multi	1228	29594	0.0414948976143813	Plants
Macuminata	Pvulgaris	160	Macuminata	PAV	26719	91526	0.291927976749776	Plants
Macuminata	Pvulgaris	160	Macuminata	CNV	63888	91526	0.698031160544545	Plants
Macuminata	Pvulgaris	160	Macuminata	1x	197	91526	0.00215239385529795	Plants
Macuminata	Pvulgaris	160	Macuminata	multi	722	91526	0.00788846885038131	Plants
Macuminata	Pvulgaris	160	Pvulgaris	CNV	17960	29667	0.605386456331951	Plants
Macuminata	Pvulgaris	160	Pvulgaris	PAV	10788	29667	0.363636363636364	Plants
Macuminata	Pvulgaris	160	Pvulgaris	1x	197	29667	0.00664037482724913	Plants
Macuminata	Pvulgaris	160	Pvulgaris	multi	722	29667	0.0243368052044359	Plants
Macuminata	Rchinensis	160	Macuminata	PAV	26190	91526	0.286148198326159	Plants
Macuminata	Rchinensis	160	Macuminata	CNV	64364	91526	0.703231868540087	Plants
Macuminata	Rchinensis	160	Macuminata	multi	757	91526	0.00827087385005354	Plants
Macuminata	Rchinensis	160	Macuminata	1x	215	91526	0.00234905928370081	Plants
Macuminata	Rchinensis	160	Rchinensis	CNV	17235	30924	0.557334109429569	Plants
Macuminata	Rchinensis	160	Rchinensis	PAV	12717	30924	0.411233993015134	Plants
Macuminata	Rchinensis	160	Rchinensis	multi	757	30924	0.0244793687750614	Plants
Macuminata	Rchinensis	160	Rchinensis	1x	215	30924	0.00695252878023542	Plants
Macuminata	Sbicolor	111	Macuminata	PAV	26194	91526	0.286191901754693	Plants
Macuminata	Sbicolor	111	Macuminata	CNV	64477	91526	0.704466490396172	Plants
Macuminata	Sbicolor	111	Macuminata	multi	615	91526	0.00671940213709766	Plants
Macuminata	Sbicolor	111	Macuminata	1x	240	91526	0.00262220571203811	Plants
Macuminata	Sbicolor	111	Sbicolor	PAV	10041	28224	0.355761054421769	Plants
Macuminata	Sbicolor	111	Sbicolor	CNV	17328	28224	0.613945578231293	Plants
Macuminata	Sbicolor	111	Sbicolor	multi	615	28224	0.0217899659863946	Plants
Macuminata	Sbicolor	111	Sbicolor	1x	240	28224	0.00850340136054422	Plants
Macuminata	Slycopersicum	160	Macuminata	PAV	27167	91526	0.296822760745581	Plants
Macuminata	Slycopersicum	160	Macuminata	CNV	63419	91526	0.692906933548937	Plants
Macuminata	Slycopersicum	160	Macuminata	multi	740	91526	0.00808513427878417	Plants
Macuminata	Slycopersicum	160	Macuminata	1x	200	91526	0.00218517142669842	Plants
Macuminata	Slycopersicum	160	Slycopersicum	CNV	17858	28591	0.624602147528943	Plants
Macuminata	Slycopersicum	160	Slycopersicum	multi	740	28591	0.0258822706446084	Plants
Macuminata	Slycopersicum	160	Slycopersicum	PAV	9793	28591	0.342520373544122	Plants
Macuminata	Slycopersicum	160	Slycopersicum	1x	200	28591	0.00699520828232661	Plants
Macuminata	Sviridis	111	Macuminata	PAV	25626	91526	0.279986014902869	Plants
Macuminata	Sviridis	111	Macuminata	CNV	64926	91526	0.70937220024911	Plants
Macuminata	Sviridis	111	Macuminata	1x	235	91526	0.00256757642637065	Plants
Macuminata	Sviridis	111	Macuminata	multi	739	91526	0.00807420842165068	Plants
Macuminata	Sviridis	111	Sviridis	CNV	17773	27562	0.644837094550468	Plants
Macuminata	Sviridis	111	Sviridis	PAV	8815	27562	0.319824395907409	Plants
Macuminata	Sviridis	111	Sviridis	multi	739	27562	0.0268122777737465	Plants
Macuminata	Sviridis	111	Sviridis	1x	235	27562	0.00852623176837675	Plants
Macuminata	Tspeciosissima	160	Macuminata	PAV	25462	91526	0.278194174332976	Plants
Macuminata	Tspeciosissima	160	Macuminata	CNV	64916	91526	0.709262941677775	Plants
Macuminata	Tspeciosissima	160	Macuminata	multi	964	91526	0.0105325262766864	Plants
Macuminata	Tspeciosissima	160	Macuminata	1x	184	91526	0.00201035771256255	Plants
Macuminata	Tspeciosissima	160	Tspeciosissima	CNV	19278	27481	0.70150285651905	Plants
Macuminata	Tspeciosissima	160	Tspeciosissima	PAV	7055	27481	0.256722826680252	Plants
Macuminata	Tspeciosissima	160	Tspeciosissima	multi	964	27481	0.0350787817037226	Plants
Macuminata	Tspeciosissima	160	Tspeciosissima	1x	184	27481	0.00669553509697609	Plants
Macuminata	Vvinifera	160	Macuminata	PAV	25081	91526	0.274031422765116	Plants
Macuminata	Vvinifera	160	Macuminata	CNV	65705	91526	0.7178834429561	Plants
Macuminata	Vvinifera	160	Macuminata	multi	547	91526	0.00597644385202019	Plants
Macuminata	Vvinifera	160	Macuminata	1x	193	91526	0.00210869042676398	Plants
Macuminata	Vvinifera	160	Vvinifera	CNV	16873	25146	0.671001352103714	Plants
Macuminata	Vvinifera	160	Vvinifera	multi	547	25146	0.0217529626978446	Plants
Macuminata	Vvinifera	160	Vvinifera	PAV	7533	25146	0.299570508231926	Plants
Macuminata	Vvinifera	160	Vvinifera	1x	193	25146	0.00767517696651555	Plants
Macuminata	Zmays	111	Macuminata	PAV	27277	91526	0.298024605030265	Plants
Macuminata	Zmays	111	Macuminata	CNV	62738	91526	0.685466424841029	Plants
Macuminata	Zmays	111	Macuminata	multi	1334	91526	0.0145750934160785	Plants
Macuminata	Zmays	111	Macuminata	1x	177	91526	0.00193387671262811	Plants
Macuminata	Zmays	111	Zmays	CNV	20484	34270	0.59772395681354	Plants
Macuminata	Zmays	111	Zmays	multi	1334	34270	0.0389261744966443	Plants
Macuminata	Zmays	111	Zmays	PAV	12275	34270	0.358185001459002	Plants
Macuminata	Zmays	111	Zmays	1x	177	34270	0.00516486723081412	Plants
Mdomestica	Acomosus	160	Acomosus	CNV	11411	22245	0.512969206563273	Plants
Mdomestica	Acomosus	160	Acomosus	1x	2966	22245	0.133333333333333	Plants
Mdomestica	Acomosus	160	Acomosus	PAV	5069	22245	0.227871431782423	Plants
Mdomestica	Acomosus	160	Acomosus	multi	2799	22245	0.125826028320971	Plants
Mdomestica	Acomosus	160	Mdomestica	PAV	12435	39328	0.316186940602116	Plants
Mdomestica	Acomosus	160	Mdomestica	multi	2799	39328	0.0711706672091131	Plants
Mdomestica	Acomosus	160	Mdomestica	CNV	21128	39328	0.537225386493084	Plants
Mdomestica	Acomosus	160	Mdomestica	1x	2966	39328	0.0754170056956875	Plants
Mdomestica	Athaliana	108	Athaliana	PAV	8524	27416	0.310913335278669	Plants
Mdomestica	Athaliana	108	Athaliana	CNV	11365	27416	0.414538955354537	Plants
Mdomestica	Athaliana	108	Athaliana	1x	3377	27416	0.123176247446746	Plants
Mdomestica	Athaliana	108	Athaliana	multi	4150	27416	0.151371461920047	Plants
Mdomestica	Athaliana	108	Mdomestica	PAV	13800	39328	0.350895036615134	Plants
Mdomestica	Athaliana	108	Mdomestica	CNV	18001	39328	0.45771460537022	Plants
Mdomestica	Athaliana	108	Mdomestica	multi	4150	39328	0.105522782750203	Plants
Mdomestica	Athaliana	108	Mdomestica	1x	3377	39328	0.0858675752644426	Plants
Mdomestica	Bdistachyon	160	Bdistachyon	CNV	11261	25528	0.441123472265747	Plants
Mdomestica	Bdistachyon	160	Bdistachyon	PAV	8398	25528	0.328972109056722	Plants
Mdomestica	Bdistachyon	160	Bdistachyon	1x	2795	25528	0.109487621435287	Plants
Mdomestica	Bdistachyon	160	Bdistachyon	multi	3074	25528	0.120416797242244	Plants
Mdomestica	Bdistachyon	160	Mdomestica	PAV	13373	39328	0.340037632221318	Plants
Mdomestica	Bdistachyon	160	Mdomestica	multi	3074	39328	0.0781631407648495	Plants
Mdomestica	Bdistachyon	160	Mdomestica	CNV	20086	39328	0.510730268510985	Plants
Mdomestica	Bdistachyon	160	Mdomestica	1x	2795	39328	0.0710689585028479	Plants
Mdomestica	Brapa	108	Brapa	CNV	19394	41403	0.468420162790136	Plants
Mdomestica	Brapa	108	Brapa	PAV	13338	41403	0.322150568799362	Plants
Mdomestica	Brapa	108	Brapa	multi	6132	41403	0.148105209767408	Plants
Mdomestica	Brapa	108	Brapa	1x	2539	41403	0.0613240586430935	Plants
Mdomestica	Brapa	108	Mdomestica	PAV	13310	39328	0.33843572009764	Plants
Mdomestica	Brapa	108	Mdomestica	CNV	17347	39328	0.44108523189585	Plants
Mdomestica	Brapa	108	Mdomestica	multi	6132	39328	0.155919446704638	Plants
Mdomestica	Brapa	108	Mdomestica	1x	2539	39328	0.0645596013018714	Plants
Mdomestica	Carabica	118	Carabica	PAV	16980	50274	0.337749134741616	Plants
Mdomestica	Carabica	118	Carabica	CNV	18076	50274	0.359549667820345	Plants
Mdomestica	Carabica	118	Carabica	multi	14733	50274	0.293054063730756	Plants
Mdomestica	Carabica	118	Carabica	1x	485	50274	0.00964713370728408	Plants
Mdomestica	Carabica	118	Mdomestica	PAV	11332	39328	0.288140764849471	Plants
Mdomestica	Carabica	118	Mdomestica	multi	14733	39328	0.374618592351505	Plants
Mdomestica	Carabica	118	Mdomestica	CNV	12778	39328	0.324908462164361	Plants
Mdomestica	Carabica	118	Mdomestica	1x	485	39328	0.0123321806346623	Plants
Mdomestica	CillinoinensisPawnee	108	CillinoinensisPawnee	PAV	7844	31488	0.249110772357724	Plants
Mdomestica	CillinoinensisPawnee	108	CillinoinensisPawnee	CNV	11366	31488	0.360962906504065	Plants
Mdomestica	CillinoinensisPawnee	108	CillinoinensisPawnee	1x	3819	31488	0.121284298780488	Plants
Mdomestica	CillinoinensisPawnee	108	CillinoinensisPawnee	multi	8459	31488	0.268642022357724	Plants
Mdomestica	CillinoinensisPawnee	108	Mdomestica	PAV	10682	39328	0.271613100081367	Plants
Mdomestica	CillinoinensisPawnee	108	Mdomestica	multi	8459	39328	0.215088486574451	Plants
Mdomestica	CillinoinensisPawnee	108	Mdomestica	CNV	16368	39328	0.416192026037429	Plants
Mdomestica	CillinoinensisPawnee	108	Mdomestica	1x	3819	39328	0.0971063873067535	Plants
Mdomestica	Cjaponica	330	Cjaponica	multi	2084	41227	0.050549397239673	Plants
Mdomestica	Cjaponica	330	Cjaponica	PAV	21532	41227	0.522279088946564	Plants
Mdomestica	Cjaponica	330	Cjaponica	1x	2439	41227	0.0591602590535329	Plants
Mdomestica	Cjaponica	330	Cjaponica	CNV	15172	41227	0.36801125476023	Plants
Mdomestica	Cjaponica	330	Mdomestica	CNV	21774	39328	0.553651342554923	Plants
Mdomestica	Cjaponica	330	Mdomestica	PAV	13031	39328	0.331341537835639	Plants
Mdomestica	Cjaponica	330	Mdomestica	multi	2084	39328	0.0529902359641985	Plants
Mdomestica	Cjaponica	330	Mdomestica	1x	2439	39328	0.06201688364524	Plants
Mdomestica	Csinensis	108	Csinensis	CNV	12549	23540	0.533092608326253	Plants
Mdomestica	Csinensis	108	Csinensis	1x	4542	23540	0.192948173322005	Plants
Mdomestica	Csinensis	108	Csinensis	PAV	5446	23540	0.231350892098556	Plants
Mdomestica	Csinensis	108	Csinensis	multi	1003	23540	0.0426083262531861	Plants
Mdomestica	Csinensis	108	Mdomestica	PAV	10416	39328	0.264849471114727	Plants
Mdomestica	Csinensis	108	Mdomestica	CNV	23367	39328	0.594156834825061	Plants
Mdomestica	Csinensis	108	Mdomestica	multi	1003	39328	0.025503458096013	Plants
Mdomestica	Csinensis	108	Mdomestica	1x	4542	39328	0.115490235964199	Plants
Mdomestica	Gmax	96	Gmax	multi	9457	47055	0.200977579428329	Plants
Mdomestica	Gmax	96	Gmax	PAV	11004	47055	0.233854000637552	Plants
Mdomestica	Gmax	96	Gmax	CNV	24802	47055	0.527085325682712	Plants
Mdomestica	Gmax	96	Gmax	1x	1792	47055	0.0380830942514079	Plants
Mdomestica	Gmax	96	Mdomestica	PAV	10945	39328	0.278300447518308	Plants
Mdomestica	Gmax	96	Mdomestica	CNV	17134	39328	0.435669243287225	Plants
Mdomestica	Gmax	96	Mdomestica	multi	9457	39328	0.240464808787632	Plants
Mdomestica	Gmax	96	Mdomestica	1x	1792	39328	0.0455655004068348	Plants
Mdomestica	Macuminata	160	Macuminata	PAV	25750	91526	0.281340821187422	Plants
Mdomestica	Macuminata	160	Macuminata	CNV	63802	91526	0.697091536831064	Plants
Mdomestica	Macuminata	160	Macuminata	multi	1825	91526	0.0199396892686231	Plants
Mdomestica	Macuminata	160	Macuminata	1x	149	91526	0.00162795271289033	Plants
Mdomestica	Macuminata	160	Mdomestica	PAV	13199	39328	0.335613303498779	Plants
Mdomestica	Macuminata	160	Mdomestica	CNV	24155	39328	0.614193449959316	Plants
Mdomestica	Macuminata	160	Mdomestica	multi	1825	39328	0.0464045972335232	Plants
Mdomestica	Macuminata	160	Mdomestica	1x	149	39328	0.0037886493083808	Plants
Mdomestica	Mesculenta	108	Mdomestica	PAV	10417	39328	0.264874898291294	Plants
Mdomestica	Mesculenta	108	Mdomestica	multi	8554	39328	0.217504068348251	Plants
Mdomestica	Mesculenta	108	Mdomestica	CNV	16430	39328	0.41776851098454	Plants
Mdomestica	Mesculenta	108	Mdomestica	1x	3927	39328	0.0998525223759154	Plants
Mdomestica	Mesculenta	108	Mesculenta	1x	3927	29727	0.132102129377334	Plants
Mdomestica	Mesculenta	108	Mesculenta	PAV	6572	29727	0.221078480842332	Plants
Mdomestica	Mesculenta	108	Mesculenta	multi	8554	29727	0.287751875399469	Plants
Mdomestica	Mesculenta	108	Mesculenta	CNV	10674	29727	0.359067514380866	Plants
Mdomestica	Osativa	160	Mdomestica	PAV	12937	39328	0.328951383238405	Plants
Mdomestica	Osativa	160	Mdomestica	multi	3304	39328	0.0840113913751017	Plants
Mdomestica	Osativa	160	Mdomestica	CNV	20281	39328	0.515688567941416	Plants
Mdomestica	Osativa	160	Mdomestica	1x	2806	39328	0.0713486574450773	Plants
Mdomestica	Osativa	160	Osativa	CNV	12311	29387	0.418926736311975	Plants
Mdomestica	Osativa	160	Osativa	multi	3304	29387	0.112430666621295	Plants
Mdomestica	Osativa	160	Osativa	PAV	10966	29387	0.37315819920373	Plants
Mdomestica	Osativa	160	Osativa	1x	2806	29387	0.0954843978630006	Plants
Mdomestica	Ppersica	43	Mdomestica	CNV	25961	39328	0.66011493083808	Plants
Mdomestica	Ppersica	43	Mdomestica	PAV	6668	39328	0.169548413344182	Plants
Mdomestica	Ppersica	43	Mdomestica	1x	5794	39328	0.147325061025224	Plants
Mdomestica	Ppersica	43	Mdomestica	multi	905	39328	0.0230115947925142	Plants
Mdomestica	Ppersica	43	Ppersica	1x	5794	23128	0.25051885160844	Plants
Mdomestica	Ppersica	43	Ppersica	multi	905	23128	0.0391300588031823	Plants
Mdomestica	Ppersica	43	Ppersica	CNV	13585	23128	0.587383258388101	Plants
Mdomestica	Ppersica	43	Ppersica	PAV	2844	23128	0.122967831200277	Plants
Mdomestica	Ptrichocarpa	108	Mdomestica	PAV	10971	39328	0.278961554109032	Plants
Mdomestica	Ptrichocarpa	108	Mdomestica	multi	10626	39328	0.270189178193653	Plants
Mdomestica	Ptrichocarpa	108	Mdomestica	CNV	14476	39328	0.368083807973963	Plants
Mdomestica	Ptrichocarpa	108	Mdomestica	1x	3255	39328	0.0827654597233523	Plants
Mdomestica	Ptrichocarpa	108	Ptrichocarpa	CNV	10476	29594	0.353990673785227	Plants
Mdomestica	Ptrichocarpa	108	Ptrichocarpa	multi	10626	29594	0.359059268770697	Plants
Mdomestica	Ptrichocarpa	108	Ptrichocarpa	1x	3255	29594	0.1099885111847	Plants
Mdomestica	Ptrichocarpa	108	Ptrichocarpa	PAV	5237	29594	0.176961546259377	Plants
Mdomestica	Pvulgaris	96	Mdomestica	PAV	12030	39328	0.305888934092758	Plants
Mdomestica	Pvulgaris	96	Mdomestica	multi	5671	39328	0.144197518307567	Plants
Mdomestica	Pvulgaris	96	Mdomestica	CNV	17811	39328	0.45288344182262	Plants
Mdomestica	Pvulgaris	96	Mdomestica	1x	3816	39328	0.0970301057770545	Plants
Mdomestica	Pvulgaris	96	Pvulgaris	multi	5671	29667	0.19115515556005	Plants
Mdomestica	Pvulgaris	96	Pvulgaris	PAV	9138	29667	0.308019011022348	Plants
Mdomestica	Pvulgaris	96	Pvulgaris	CNV	11042	29667	0.372198065190279	Plants
Mdomestica	Pvulgaris	96	Pvulgaris	1x	3816	29667	0.128627768227323	Plants
Mdomestica	Rchinensis	61	Mdomestica	CNV	25167	39328	0.639925752644427	Plants
Mdomestica	Rchinensis	61	Mdomestica	PAV	7400	39328	0.188161106590724	Plants
Mdomestica	Rchinensis	61	Mdomestica	multi	1765	39328	0.0448789666395443	Plants
Mdomestica	Rchinensis	61	Mdomestica	1x	4996	39328	0.127034174125305	Plants
Mdomestica	Rchinensis	61	Rchinensis	1x	4996	30924	0.161557366446773	Plants
Mdomestica	Rchinensis	61	Rchinensis	CNV	16442	30924	0.531690596300608	Plants
Mdomestica	Rchinensis	61	Rchinensis	PAV	7721	30924	0.249676626568361	Plants
Mdomestica	Rchinensis	61	Rchinensis	multi	1765	30924	0.0570754106842582	Plants
Mdomestica	Sbicolor	160	Mdomestica	PAV	13395	39328	0.340597030105777	Plants
Mdomestica	Sbicolor	160	Mdomestica	multi	3204	39328	0.0814686737184703	Plants
Mdomestica	Sbicolor	160	Mdomestica	CNV	19925	39328	0.506636493083808	Plants
Mdomestica	Sbicolor	160	Mdomestica	1x	2804	39328	0.0712978030919447	Plants
Mdomestica	Sbicolor	160	Sbicolor	PAV	10343	28224	0.366461167800454	Plants
Mdomestica	Sbicolor	160	Sbicolor	CNV	11873	28224	0.420670351473923	Plants
Mdomestica	Sbicolor	160	Sbicolor	multi	3204	28224	0.113520408163265	Plants
Mdomestica	Sbicolor	160	Sbicolor	1x	2804	28224	0.0993480725623583	Plants
Mdomestica	Slycopersicum	118	Mdomestica	PAV	11879	39328	0.302049430431245	Plants
Mdomestica	Slycopersicum	118	Mdomestica	multi	4129	39328	0.104988812042311	Plants
Mdomestica	Slycopersicum	118	Mdomestica	CNV	19541	39328	0.496872457282343	Plants
Mdomestica	Slycopersicum	118	Mdomestica	1x	3779	39328	0.0960893002441009	Plants
Mdomestica	Slycopersicum	118	Slycopersicum	CNV	11984	28591	0.41915288027701	Plants
Mdomestica	Slycopersicum	118	Slycopersicum	multi	4129	28591	0.144416074988633	Plants
Mdomestica	Slycopersicum	118	Slycopersicum	PAV	8699	28591	0.304256584239796	Plants
Mdomestica	Slycopersicum	118	Slycopersicum	1x	3779	28591	0.132174460494561	Plants
Mdomestica	Sviridis	160	Mdomestica	PAV	13361	39328	0.339732506102522	Plants
Mdomestica	Sviridis	160	Mdomestica	multi	3397	39328	0.0863761187957689	Plants
Mdomestica	Sviridis	160	Mdomestica	CNV	19815	39328	0.503839503661513	Plants
Mdomestica	Sviridis	160	Mdomestica	1x	2755	39328	0.0700518714401953	Plants
Mdomestica	Sviridis	160	Sviridis	CNV	12231	27562	0.443763152166026	Plants
Mdomestica	Sviridis	160	Sviridis	PAV	9179	27562	0.333030984689065	Plants
Mdomestica	Sviridis	160	Sviridis	multi	3397	27562	0.123249401349684	Plants
Mdomestica	Sviridis	160	Sviridis	1x	2755	27562	0.0999564617952253	Plants
Mdomestica	Tspeciosissima	129	Mdomestica	PAV	12078	39328	0.307109438567941	Plants
Mdomestica	Tspeciosissima	129	Mdomestica	CNV	17785	39328	0.452222335231896	Plants
Mdomestica	Tspeciosissima	129	Mdomestica	multi	6560	39328	0.16680227827502	Plants
Mdomestica	Tspeciosissima	129	Mdomestica	1x	2905	39328	0.0738659479251424	Plants
Mdomestica	Tspeciosissima	129	Tspeciosissima	1x	2905	27481	0.10570939922128	Plants
Mdomestica	Tspeciosissima	129	Tspeciosissima	multi	6560	27481	0.238710381718278	Plants
Mdomestica	Tspeciosissima	129	Tspeciosissima	PAV	5623	27481	0.204614097012481	Plants
Mdomestica	Tspeciosissima	129	Tspeciosissima	CNV	12393	27481	0.45096612204796	Plants
Mdomestica	Vvinifera	117	Mdomestica	PAV	10862	39328	0.276189991863304	Plants
Mdomestica	Vvinifera	117	Mdomestica	CNV	22766	39328	0.578875101708706	Plants
Mdomestica	Vvinifera	117	Mdomestica	multi	1187	39328	0.0301820585842148	Plants
Mdomestica	Vvinifera	117	Mdomestica	1x	4513	39328	0.114752847843775	Plants
Mdomestica	Vvinifera	117	Vvinifera	CNV	12703	25146	0.505169808319415	Plants
Mdomestica	Vvinifera	117	Vvinifera	PAV	6743	25146	0.268153980752406	Plants
Mdomestica	Vvinifera	117	Vvinifera	1x	4513	25146	0.179471884196294	Plants
Mdomestica	Vvinifera	117	Vvinifera	multi	1187	25146	0.0472043267318858	Plants
Mdomestica	Zmays	160	Mdomestica	PAV	13827	39328	0.351581570382425	Plants
Mdomestica	Zmays	160	Mdomestica	multi	4659	39328	0.118465215622457	Plants
Mdomestica	Zmays	160	Mdomestica	CNV	18451	39328	0.469156834825061	Plants
Mdomestica	Zmays	160	Mdomestica	1x	2391	39328	0.060796379170057	Plants
Mdomestica	Zmays	160	Zmays	CNV	14736	34270	0.429997081995915	Plants
Mdomestica	Zmays	160	Zmays	multi	4659	34270	0.135949810329734	Plants
Mdomestica	Zmays	160	Zmays	PAV	12484	34270	0.364283629997082	Plants
Mdomestica	Zmays	160	Zmays	1x	2391	34270	0.0697694776772688	Plants
Mesculenta	Acomosus	160	Acomosus	1x	5310	22245	0.238705327039784	Plants
Mesculenta	Acomosus	160	Acomosus	CNV	9634	22245	0.43308608676107	Plants
Mesculenta	Acomosus	160	Acomosus	PAV	4995	22245	0.224544841537424	Plants
Mesculenta	Acomosus	160	Acomosus	multi	2306	22245	0.103663744661722	Plants
Mesculenta	Acomosus	160	Mesculenta	1x	5310	29727	0.178625491976991	Plants
Mesculenta	Acomosus	160	Mesculenta	PAV	7749	29727	0.260672116257947	Plants
Mesculenta	Acomosus	160	Mesculenta	CNV	14362	29727	0.483129814646618	Plants
Mesculenta	Acomosus	160	Mesculenta	multi	2306	29727	0.0775725771184445	Plants
Mesculenta	Athaliana	108	Athaliana	PAV	8457	27416	0.30846950685731	Plants
Mesculenta	Athaliana	108	Athaliana	CNV	9615	27416	0.350707615990662	Plants
Mesculenta	Athaliana	108	Athaliana	multi	3206	27416	0.116939013714619	Plants
Mesculenta	Athaliana	108	Athaliana	1x	6138	27416	0.223883863437409	Plants
Mesculenta	Athaliana	108	Mesculenta	1x	6138	29727	0.206478958522555	Plants
Mesculenta	Athaliana	108	Mesculenta	PAV	8793	29727	0.295791704511051	Plants
Mesculenta	Athaliana	108	Mesculenta	multi	3206	29727	0.107848084233189	Plants
Mesculenta	Athaliana	108	Mesculenta	CNV	11590	29727	0.389881252733206	Plants
Mesculenta	Bdistachyon	160	Bdistachyon	CNV	9566	25528	0.374725791287998	Plants
Mesculenta	Bdistachyon	160	Bdistachyon	PAV	8269	25528	0.323918834221247	Plants
Mesculenta	Bdistachyon	160	Bdistachyon	1x	5079	25528	0.19895800689439	Plants
Mesculenta	Bdistachyon	160	Bdistachyon	multi	2614	25528	0.102397367596365	Plants
Mesculenta	Bdistachyon	160	Mesculenta	CNV	13390	29727	0.450432266962694	Plants
Mesculenta	Bdistachyon	160	Mesculenta	PAV	8644	29727	0.290779426110943	Plants
Mesculenta	Bdistachyon	160	Mesculenta	1x	5079	29727	0.170854778484206	Plants
Mesculenta	Bdistachyon	160	Mesculenta	multi	2614	29727	0.087933528442157	Plants
Mesculenta	Brapa	108	Brapa	CNV	20172	41403	0.487211071661474	Plants
Mesculenta	Brapa	108	Brapa	PAV	13248	41403	0.3199768132744	Plants
Mesculenta	Brapa	108	Brapa	multi	3805	41403	0.0919015530275584	Plants
Mesculenta	Brapa	108	Brapa	1x	4178	41403	0.100910562036567	Plants
Mesculenta	Brapa	108	Mesculenta	1x	4178	29727	0.140545631917112	Plants
Mesculenta	Brapa	108	Mesculenta	PAV	8688	29727	0.29225956201433	Plants
Mesculenta	Brapa	108	Mesculenta	CNV	13056	29727	0.439196689877889	Plants
Mesculenta	Brapa	108	Mesculenta	multi	3805	29727	0.127998116190668	Plants
Mesculenta	Carabica	118	Carabica	CNV	23658	50274	0.470581214942117	Plants
Mesculenta	Carabica	118	Carabica	PAV	16807	50274	0.334307992202729	Plants
Mesculenta	Carabica	118	Carabica	multi	9195	50274	0.182897720491705	Plants
Mesculenta	Carabica	118	Carabica	1x	614	50274	0.0122130723634483	Plants
Mesculenta	Carabica	118	Mesculenta	CNV	12948	29727	0.43556362902412	Plants
Mesculenta	Carabica	118	Mesculenta	PAV	6970	29727	0.234466982877519	Plants
Mesculenta	Carabica	118	Mesculenta	multi	9195	29727	0.309314764355636	Plants
Mesculenta	Carabica	118	Mesculenta	1x	614	29727	0.0206546237427255	Plants
Mesculenta	CillinoinensisPawnee	108	CillinoinensisPawnee	CNV	11214	31488	0.356135670731707	Plants
Mesculenta	CillinoinensisPawnee	108	CillinoinensisPawnee	PAV	7387	31488	0.234597306910569	Plants
Mesculenta	CillinoinensisPawnee	108	CillinoinensisPawnee	1x	6520	31488	0.207063008130081	Plants
Mesculenta	CillinoinensisPawnee	108	CillinoinensisPawnee	multi	6367	31488	0.202204014227642	Plants
Mesculenta	CillinoinensisPawnee	108	Mesculenta	1x	6520	29727	0.219329229320147	Plants
Mesculenta	CillinoinensisPawnee	108	Mesculenta	PAV	6426	29727	0.216167120799273	Plants
Mesculenta	CillinoinensisPawnee	108	Mesculenta	CNV	10414	29727	0.35032125676994	Plants
Mesculenta	CillinoinensisPawnee	108	Mesculenta	multi	6367	29727	0.21418239311064	Plants
Mesculenta	Cjaponica	330	Cjaponica	multi	1618	41227	0.0392461251121838	Plants
Mesculenta	Cjaponica	330	Cjaponica	PAV	21964	41227	0.532757658815825	Plants
Mesculenta	Cjaponica	330	Cjaponica	1x	4471	41227	0.108448346957091	Plants
Mesculenta	Cjaponica	330	Cjaponica	CNV	13174	41227	0.3195478691149	Plants
Mesculenta	Cjaponica	330	Mesculenta	1x	4471	29727	0.150401991455579	Plants
Mesculenta	Cjaponica	330	Mesculenta	PAV	8648	29727	0.290913983920342	Plants
Mesculenta	Cjaponica	330	Mesculenta	CNV	14990	29727	0.504255390722239	Plants
Mesculenta	Cjaponica	330	Mesculenta	multi	1618	29727	0.0544286339018401	Plants
Mesculenta	Csinensis	108	Csinensis	CNV	9180	23540	0.389974511469839	Plants
Mesculenta	Csinensis	108	Csinensis	1x	8638	23540	0.366949872557349	Plants
Mesculenta	Csinensis	108	Csinensis	PAV	4992	23540	0.212064570943076	Plants
Mesculenta	Csinensis	108	Csinensis	multi	730	23540	0.0310110450297366	Plants
Mesculenta	Csinensis	108	Mesculenta	1x	8638	29727	0.290577589396845	Plants
Mesculenta	Csinensis	108	Mesculenta	PAV	5808	29727	0.195377939247149	Plants
Mesculenta	Csinensis	108	Mesculenta	CNV	14551	29727	0.489487671140714	Plants
[truncated: 4,497 more rows]
